# Supplementary material for: Metabolomics Profiling of Stages of Coronary Artery Disease Progression
Source: Metabolites. 2024 May 22;14(6):292. doi: 10.3390/metabo14060292 (PMC11205943; doi:10.3390/metabo14060292)
Supplement: Supplementary file 1 [file metabolites-14-00292-s001.zip]

Archive with 7 entries (7 files):
- Figure S1- CV risk assessment.pdf
- Table S1-Metabolomics Data.xlsx
- Table S2-Patient demographics.pdf
- Table S3- VIP list of metabolites.pdf
- Table S4- Linear regression results.pdf
- Table S5-Linear regression analysis without correcting for age -NRA.pdf
- Table S6- List of medications used-GA.pdf
