# Supplementary material for: Metabolomics Profiling of Stages of Coronary Artery Disease Progression
Source: Metabolites. 2024 May 22;14(6):292. doi: 10.3390/metabo14060292 (PMC11205943; doi:10.3390/metabo14060292)
Supplement: Supplementary file 1 [file metabolites-14-00292-s001.zip › Table S1-Metabolomics Data.xlsx]

## Sheet: Table S1-Raw Data-GA
Table S1. Metabolomics data of the study groups. The table represents complete data set of all participants used in this study.
Group ID
BIOCHEMICAL	S-1-pyrroline-5-carboxylate	spermidine	1-methylnicotinamide	12,13-DiHOME	5-hydroxyindoleacetate	alpha-ketoglutarate	kynurenate	3-hydroxyisobutyrate	3-hydroxy-3-methylglutarate	homovanillate (HVA)	3-phosphoglycerate	cholate	4-hydroxynonenal	4-hydroxyphenylacetate	5,6-dihydrothymine	hypoxanthine	9,10-DiHOME	linoleate (18:2n6)	laurate (12:0)	quinolinate	N6,N6,N6-trimethyllysine	N-acetylputrescine	N-formylmethionine	S-adenosylhomocysteine (SAH)	adenosine 3',5'-cyclic monophosphate (cAMP)	adenosine 5'-monophosphate (AMP)	5-methylthioadenosine (MTA)	N6-methyladenosine	arachidonate (20:4n6)	arginine	aspartate	2-hydroxyphenylacetate	3-(4-hydroxyphenyl)lactate	phenylpyruvate	beta-alanine	biliverdin	succinate	3-hydroxybutyrate (BHBA)	cholesterol	choline phosphate	corticosterone	cortisone	creatinine	cysteinylglycine	cystine	sphingosine	deoxycholate	cystathionine	sphinganine
SUPER PATHWAY	Amino Acid	Amino Acid	Cofactors and Vitamins	Lipid	Amino Acid	Energy	Amino Acid	Amino Acid	Lipid	Amino Acid	Carbohydrate	Lipid	Lipid	Amino Acid	Nucleotide	Nucleotide	Lipid	Lipid	Lipid	Cofactors and Vitamins	Amino Acid	Amino Acid	Amino Acid	Amino Acid	Nucleotide	Nucleotide	Amino Acid	Nucleotide	Lipid	Amino Acid	Amino Acid	Amino Acid	Amino Acid	Amino Acid	Nucleotide	Cofactors and Vitamins	Energy	Lipid	Lipid	Lipid	Lipid	Lipid	Amino Acid	Amino Acid	Amino Acid	Lipid	Lipid	Amino Acid	Lipid
SUB PATHWAY	Glutamate Metabolism	Polyamine Metabolism	Nicotinate and Nicotinamide Metabolism	Fatty Acid, Dihydroxy	Tryptophan Metabolism	TCA Cycle	Tryptophan Metabolism	Leucine, Isoleucine and Valine Metabolism	Mevalonate Metabolism	Tyrosine Metabolism	Glycolysis, Gluconeogenesis, and Pyruvate Metabolism	Primary Bile Acid Metabolism	Fatty Acid, Oxidized	Phenylalanine Metabolism	Pyrimidine Metabolism, Thymine containing	Purine Metabolism, (Hypo)Xanthine/Inosine containing	Fatty Acid, Dihydroxy	Long Chain Polyunsaturated Fatty Acid (n3 and n6)	Medium Chain Fatty Acid	Nicotinate and Nicotinamide Metabolism	Lysine Metabolism	Polyamine Metabolism	Methionine, Cysteine, SAM and Taurine Metabolism	Methionine, Cysteine, SAM and Taurine Metabolism	Purine Metabolism, Adenine containing	Purine Metabolism, Adenine containing	Polyamine Metabolism	Purine Metabolism, Adenine containing	Long Chain Polyunsaturated Fatty Acid (n3 and n6)	Urea cycle; Arginine and Proline Metabolism	Alanine and Aspartate Metabolism	Phenylalanine Metabolism	Tyrosine Metabolism	Phenylalanine Metabolism	Pyrimidine Metabolism, Uracil containing	Hemoglobin and Porphyrin Metabolism	TCA Cycle	Ketone Bodies	Sterol	Phospholipid Metabolism	Corticosteroids	Corticosteroids	Creatine Metabolism	Glutathione Metabolism	Methionine, Cysteine, SAM and Taurine Metabolism	Sphingosines	Secondary Bile Acid Metabolism	Methionine, Cysteine, SAM and Taurine Metabolism	Sphingolipid Synthesis
Control1	0.0681258	0.506094	-0.170907	-0.00230265		-0.364131	-0.167591	-0.974185	0.202124		-0.0367677	0.168899	-0.0894872	-0.0652855	0.286907	-0.242199	-0.341927	-0.217783	0.123367	-0.00180162	0.424876	-0.219401	-0.0837077	-0.00290421	0.129272	0.406265	0.0326608	0.100931	-0.620269	0.298845	0.15965	0.42566	-0.625489	-0.068493	-0.526955	-0.494788	-0.205549	1.03723	-0.020713	0.123809			0.273761	0.128833	0.194826		-0.417335	-0.0336602
Control2	0.229205	-0.0809932	0.18082	-0.217783	1.00291	0.227375	0.56013	0.145917		0.0232281	0.371012	-0.281567		1.16074	0.00349389	-0.0262413	0.383833	-0.286483	0.603933	0.233806	0.120091	-0.213565	0.061001	0.427879	-0.0249076	-0.166173	0.682491	0.100569	-0.193221	-0.0286053	0.203838	-0.126244	0.540171	0.696641	-0.450672	-0.138113	-0.787238	-0.20469	0.323387	0.141586		0.185234	0.0419094	-0.243984	0.00508704	-0.160638	0.251381	0.572673	-0.646454
Control3	-0.218529	-0.165818	-0.252315	0.221462	-0.679244	-0.18645	-0.23042	0.544125	-0.333098	-0.371064	-0.391562	-1.21402		-0.0441609	-0.501701	-0.290352	-0.0137947	0.301955	0.596251		-0.504512	-0.0750469	-0.030253	-0.268795	-0.224645	-0.309791	-0.369471	-0.0651787	-0.133303	0.120535	-0.139607	-0.969428	-0.220397	0.22042	-0.735011	-1.10533	0.0828695	2.31008	-0.0292229	-0.117096		-0.6757	-0.356104	-0.886489	-0.0244976	-0.463147	-1.72205	0.257042	-0.239019
Control4	0.342809	-0.303134	-0.293432	0.0938546	-0.400627	0.00757126	0.298103		0.171513	-0.985909	-0.53717	1.28681		-0.0516091	0.319544	-0.0545618	0.135143	0.194497	-0.0546674	0.332392	-0.515001	-0.331843	0.0928526	-0.182842	0.0993022	-0.727946	0.164921	-0.0734313	0.23752	-0.0130852	-0.0388448		0.0111377	0.046979	0.0984869	-0.37644	-0.128629	-0.314985	0.143754	-0.137769	-0.80051	-0.117096	-0.213193	-0.664949	0.404531	-0.887217		-0.143293	-0.632617
Control5	-0.484346	-0.466012	-1.06828	-0.0124775		-0.352114	-0.515001		0.268499	-0.575186	-0.693547	-0.947008		0.268881	-0.023371	-0.592397	-0.548701	0.429507	0.704582	-0.284221	-0.221769	-0.00682322	-0.433865	-0.526616	0.394269	-0.628859	-0.275227	-0.120587	0.120712	0.061001	-0.422662	-0.679442	-0.492004	-0.271022	-0.197232	-0.458075	-0.152802	2.72645	0.0204887	-0.177334	0.462538	0.409324	-0.153501	-0.569161	0.0240095	-0.599839	-0.849567		-0.558092
Control6	0.218493	-0.0416557	0.682137			0.27854	-0.596565	-0.672365		-0.52899	-1.02304			-0.216789	-0.467926	-0.82508		0.0141001	-0.184043	-0.421899	-0.576965	-0.092554	0.245218	0.0305292	-0.130223	-0.49446	-0.736263	0.0226417	-0.0147076	0.0954011	-0.172926	-0.327394	-0.806092	0.0785339	-0.259678	-0.170077	0.192354	-0.0672087	-0.0856668	-0.166173		-0.157707	-0.243857	-0.876349	0.185068	0.0756639		-0.715393	0.304465
Control7	-0.106917	-0.117996	-0.184404	0.166954	-0.908819	0.0895664	-0.148848	-0.020611	0.0397975	-0.145026	-0.644357	0.2599	-0.0145047	-0.514666	-0.380236	0.220019	-0.320756	-0.555474	-0.792305	-0.118896	0.245453	-0.272991	-0.0562529	-0.353252	-0.120023	-0.71233	-0.269711	-0.138573	-0.536827	-0.0518197	0.0315956	0.162289	-0.112721	0.252392	-0.23042	0.436641	-0.0172479	-0.71785	-0.321032	-0.0563587		0.180153	0	-0.134332	-0.284354		0.2205	1.19819
Control8	-0.781541	-0.315259	-0.0512933	0.194497	-0.101258	0.0163654	-0.404216		0.153579	0.0536355	-0.734178		0.304908	-0.193585	0.717401	-1.03987	0.0853517	0.811819	0.696242	-0.103252	-0.0414472	0.556296	0.266739	-0.37819	0.305571	-0.589148	0.406664	0.195731	0.205143	0.323604	-0.626611	-0.424648	-0.279714		0.10589	-0.440989	-1.30195	2.56438	0.087003	0.0885602		0.399514	-0.407968	0.139936	-0.0977231	0.00399202	-0.341505		-0.270235
Control9	-0.0940909	-0.402719	-0.541113	-0.289951	0.168054	-0.869646	0.419171	-0.362549	-0.124657	0.518377	-1.32916	3.4924	0.680467	-0.707449	-0.260716	-0.321584		-0.625489	-0.643595	-0.234457	-0.595113	-0.440057	-0.361687	-0.861566	-0.210844	-1.06189	0.153579	-0.841415	-0.00290421	-0.474172	-0.391562	-0.127493	-0.0653922	-0.53239	-0.382139		-0.52155	-0.571284	-0.132846	-0.270104	-1.08382	-0.199671	-0.165582		-0.641884	-0.927099		-0.515671	-0.893307
Control10	-0.218405	0.349177	0.219858	-0.388018	-0.013592	-0.32255	0.620523	-0.240671	-0.00531409	0.617076	0.180904	-0.844203	0.5835	0.0330479	-0.261235	0.17244	-0.653926	0.242475	0.354663	0.556468	-0.0462534	0.192024	0.254565	0.261133	-0.002002	0.624011	0.344511	-0.0868659	0.127425	-0.0773131	0.012225	0.4844	0.184735	-0.145141	-0.245006	-1.87405	0.022544	-0.44535	0.0253753	0.00259663		-0.787458	-0.0378057	-0.608255	0.133656	-0.974185	-0.710497	-0.30327
Control11	0.248889	0.183238	-0.29464	0.199752		0.284652	0.741699	0.779325	-0.184644	-0.1715	-0.0486652	1.59544	0.135405	0.686827	-0.002002	0.190786	0.33067	-0.056782	0.497801	0.120889	0.616428	0.490235	0.335257	0.139501		-0.249231	0.318308	-0.104805	-0.0124775	0.130326	0.093126	0.0694328	0.788366	0.343802	1.02783	-0.915291	0.188055	-0.50104	-0.0115666	-0.138688			-0.0646452	0.101744	-0.0314907	-0.401224	0.477227	1.75906	0.154779
Control12	-0.170907	0.02137	-0.564402	0.730298			0.0214679		-0.130678		0.382538	2.4461	0.192272	-0.47578	-0.0792597	-0.154551	0.416141	-0.513663	0.0402778	-0.678456	-0.234331	0.00816656	-0.347857	-0.445038	-0.541629	0.218975	0	-0.0354199	-0.299755	0.0180364	-0.139492	-0.236736	-0.0819696		-0.243219	-0.414607			-0.282894	0.0820407			-0.158293		-0.355105	-0.0334534	0.00259663	-0.53546	-0.227654
Control13	0.181488	0.0169554	-0.470324	-0.195772	-0.225271	-0.200771	0.549046	0.122041	-0.066781	0.113686	-0.323655	3.8291		-0.53717	0.121244	-0.944947	0.0593061	0.182488	-0.786799	-0.103695	0.0625991	-0.104139	-0.145257	0.172524	-0.0126801	-1.15996	0.123633	0.0533512	0.0670042	-0.168774	-0.457759	0.423567	-0.386398	-0.243857	-0.344605	-0.0634724	-0.163932	0.861623	-0.391414	0.0398936	0.641801	0.0492662	-0.0441609	-0.12443	-0.471284	-0.864173	0.829512	0.542208
Control14	0.5223	-0.153967	0.19532	0.776339	-0.455076	-0.128743	-0.196015	0.0744579	-0.6757	-0.190797	-1.23409	-0.709683	-0.216168	0.397567	-0.0467772	-2.83532	0.195649	-0.510826	0.250837	0.510786	-0.0893778	-0.332122	0.41032	0.0433468	-0.14491	-0.56493	0.0908457	-0.0490852	-0.368458	0.101834	-0.206041	-0.00481156	0.0382587	-0.349132	-0.111938	-0.979231	0.471253	0.258974	-0.0357308	-0.0414472		-0.0608121	0.0852598	0.153408	-0.128857	0.090937	0.242162	-0.128515	-0.0675297
Control15	0.019018	-0.906093	0.131028	-0.0326265		-0.14387	-0.344323	0.311447	-0.233194	-0.303811	-0.459182	0.895966	0.421404	-0.319792	-0.173877	-0.557393	0.297731	-0.163461	-0.0156214	-0.273516	-0.379359	-0.0467772	0.0328543	-0.331007	-0.29908	-1.16187	-0.0959604	-0.230168	-0.000100005	0.0518331	0.628502	-0.118446	-0.391266	0.0904804	-0.080126	-0.346866	-0.179845	-0.104805	-0.190918	-0.257864	-0.22152		-0.194435	0.292595	-0.102697	-0.575009	-0.870362	-0.0441609
Control16	0.127601	-0.617112	-0.497416	-0.301781		-0.26801	-0.318279	-0.0352128	0.195156	0.177895	0.120003	-0.744862	-0.397348	0.391501	0.615023	0.164497	0.140023	0.0341115	0.0257652	0.300993	0.0465018	0.211719	0.00279609	0.0782565	0.109572	0.631804	0.0770536	-0.186932	-0.0828383	0.254875	0.178648	0.337472	0.0363319	-0.337433	0.235309	-1.52464	-0.127833	0.608569	-0.53256	0.0318862			0.0994833		0	0	-0.700373	-0.109926
Control17	0.134968	-0.100484	0.871879			-0.0850134	-0.23813		0.195978		-0.0532953	-1.41018		-0.689952	0.106879	-0.600386		0.0993927	-0.023371	-0.336592	-0.263055	-0.297732	-0.0510828	-0.211709	-0.215423	-0.23231	-0.347008	-0.12545	-0.190797	0.0869114	-0.450358	-0.483048	-0.338835	-0.477391	-0.818484	0.848312	0.0656941	1.91247	-0.0968414	0.0623173	0.0503128	0.412441	-0.289016	0.0691529	0.130151	-0.561067	-0.918293
Control18	-0.0318003	-0.0946404	-0.0905814	0.113597		0.00109939	-0.0600685	0.0871864	0.436641		0.139762	0.403463		-0.252315	-0.078935	-0.778705	-0.320756	0.0324672	-0.0459392	-0.116084	-0.260586	-0.25515	-0.267618	-0.0439519	0.0709243	0.392177	-0.219401	-0.0742926	0.357954	-0.183442	-0.0971719	-0.111938	-0.404216	0.286832	0.392042	-0.255925	-0.226023	-0.0238829	0.0287818	0.100298		-0.115411	-0.289417	0.276267	-0.435254	-0.350977	0.233331	-0.0328332
Control19	0.203431	-0.788777	0.513003	0.381719		-0.128061	0.17008	0.430158	0.0941277	0.316561	-0.7512	1.2685	-0.207886	-0.324899	-0.42526	-0.743809	-0.103584	0.71784	0.893104	0.0591176	-0.338134	-0.432323	0.110826	-0.220647	-0.228282	-0.710497	-0.0648586	-0.104805	0.553195	-0.259419	-0.617483	0.238308	0.0411419	-0.347149	0.0897493	-0.753959	-0.150707	2.7401	0.370114	-0.226399	0.21793	0.310788	-0.170551	-0.0704225	-0.222519		0.603824	0.297806
Control20	-0.343759	-0.953993	-0.114065	1.32018		-0.350409	0.3975		0.0372958	-0.71703	-0.199061	0.174625	-0.857786	-0.77284	-0.241944	1.31286	0.9028	1.50159	0.515933	-0.746548	0.596746	-0.265138	-0.0239854	-0.271677		0.714615	-0.082621	-0.326562	0.555493	0.182572	-0.288349	-0.523404	0.0263498	-0.254763	-1.46016	0.160672	-0.0109598	3.08178	0.00757126	-0.414001		-0.376295	-0.240671	-0.500215	-0.0297378	-2.09801	-0.0862117	-0.357389	-1.1845
Control21	-0.817804	-0.511993	0.560587	0.15555	0.00776974	-0.0926637	0.271553	0.126809	-0.0802344	-0.180443	-1.16507	-1.51186	0.204409	0.000299955	-0.126925	-1.24029	0.123898	0.386078	0.367486	0.287732	-0.2747	0.0814878	0.357814	-0.0146062	-0.0984952	-0.550086	0.0478373	-0.0431163	0.0877361	-0.157356	-0.421137	0.158626	-0.493641	-0.414455	-0.63036	0.0933993	-0.173045	1.19323	-0.00230265	-0.0175532	0.365962	0.15315	-0.0595377	-0.00080032	-0.212946	-0.935728	-0.26801	-0.738354
Control22	-0.0282966		0.0504079	-0.379359	-0.683593	-0.200771	0.11805	-0.180084		0.324472	-0.156069	1.544	0.18938	0.331747	-0.137654	-0.361975	-0.73522	-0.512995	-0.618225	0.115113	0.354873		-0.086975	-0.168537	1.00E-04	-0.179366	-0.26579	-0.091348	-0.100041	0.208395	0	-0.121151	0.173617	-0.037598	0.338185	0.304023	-0.109592	-0.446131	-0.140527	0.0255703	-0.913794	-0.0657125	0.116983	-0.746126	-0.30016		0.938365	0.320343
Control23	0.151519	-0.34814	0.430873	0.525379		0.190455	0.195731	0.453048	-0.0942008	-0.72567	-1.3819	1.94451	-0.0961806	-0.256183	0.38981	0.543138	0.221943	0.703592	0.270561	-0.174234	-0.0369752	-0.0456252	0.0028958			-0.881648	-0.063579	-0.0238829	0.295427	-0.0781778	-1.11566		0.00608147	0.0316924	-1.08087	0.331603	-0.0922249	1.93841	-0.13159	-0.346442		-0.530858	-0.108811	-0.49643	0.0864529	-1.11322	0.577231	-0.658553
Control24	0.0234235	-0.685774	-0.0887219	0.511026	-0.68637	-0.293432	0.12266	-1.18123	-0.105472	0.129097	-1.03114	0.0708312	-0.235849	-0.474976	-0.200404	-1.0362	0.389878	0.466497	0.665211	-0.587887	-0.23471	-0.397051	-0.0590072		0.157004	-0.548527	0.108137	0.00578325	0.0888347	-0.0838165	-0.753959	0.309321	-0.613228	-0.4466	-0.0910194		-0.160991	1.86575	-0.106806	0.0212721		-0.537512	-0.172807	-0.776964	-0.196258		-1.28699	-1.51413
Control25	0.674015	0.492682	-0.827365	0.269951		0.284953	-0.44457	-0.164285	-1.46274		0.58584	0.424025	-0.00974735	0.293341	0.216723	-0.857315	0.528685	-0.418095	0.967896	-0.15841	0.134531	-0.183682	-0.0786104	0.47822	-0.362693	0.503076		0.0582689	0.359631	0.445583	0.574082	0.0833296	0.154865	-0.0843603	-0.0418642	0.158712	-1.67772	-0.858258	0.197867	0.243338	-1.5616	-0.320343	-0.00140098	0.593769	0.64747	1.34051	0.127513		1.29664
Control26	0.264669	0.187641	0.0173486	0.396223	0.536961	0.74208	0.40753	0.241376	0.0673782	0.457931	0.288482	-0.158175	0.357744	0.792766	0.193097	0.322446	0.480387	-0.767655	-0.409925	0.119204	0.0771462	0.00159872	-0.058795	-0.0211215	0.0320799	-0.74402	0.532744	-0.286616	-0.816672	-0.179605	0.00458945	0.346564	0.213255	0.323387	0.0939456	0.569736	-0.324623	0.0384512	-0.00672255	-0.397795	0.169236	0.341602	-0.0281937	0.420157	-0.098716	-0.0184695	0.391163	0.248421	-0.972068
Control27	0.308734	0.0709243	-0.443323	0.0295588	-0.724844	-0.569515	-0.0478256	-0.161813	0.100388	-0.0216323	-0.736472	-0.0794762	0.223384	-0.334634	0.0674717	-0.514165	-0.0251127	-0.00230265	0.370667	-0.48062	0.00319489	-0.135591	-0.17626	-0.0381173	-0.0114655	-0.331007	-0.0785022	-0.047511	-0.185848	-0.0214279	-0.718875	-0.162166	0.12936	-0.180084	0.279146	0.154265	-0.707855	-0.608622	-0.259808	-0.0726782	-0.00330546	0.0623173	0	-0.82508	-0.100373	-0.746548	-0.282894	0.315467
Control28	-0.944176	0.294385	0.503378	-0.782416	-0.0631528	0.401792	0.304097	0.34359	-0.183803	-0.206409	-0.1207	-0.606052	-0.234837	-0.0326265	0.4347	0.919406	0.0348844	0.777121	0.182738	0.208314	0.390622	0.303728	-0.101147	0.177644	0.122129	-0.0062193	-0.0849045	0.0461199	0.562298	0.383083	0.131116	0.436964	-0.270366	-0.208871	-0.286083	0.0988494	0.0606246	0.092488	-0.00702461	-0.0686001	0.943361	0.0143959	0.00667766	0.457488	0.0111377	0.412838	-0.517011	0.70473	-0.0291199
Control29	0.597627	0.180153	-0.459816	0.905836	0.168476	0.576389	0.352135	0.864239	0.0923968	0.0594946	0.396626	3.00749	0.177225	-0.0566762	-0.152569	0.0442083	1.20078	-0.0489802	0.701115	0.264516	0.744553	0.229046	0.0757566	0.34082	0.0586462	0.445455	0.722366	0.143234	-0.557219	0.445583	0.726098	0.194744	0.631112	0.342596	0.460711	-0.0774211	-0.047511	0.557499	0.13173	0.167631	-0.0244976	0.389607	0.333109	0.270866	0.0120274	-0.239273	1.37442	0.844451
Control30	0.517901	0.64862	2.22078	-0.151288	0.250292	-0.24424	0.0665365	0.558015	-0.0269602	-0.263315	0.487966	1.37897	0.118494	-0.0520304	0.0518331	-0.629046	0.270866	-0.249744	-0.637712	0.112078	0.89947	0.0233258	0.27801	0.0790884	0.0794579	0.549681	-0.0997098	0.141586	0.0804734	0.0988494	-0.0277824	0.116627	0.563949	0.157516	0.533506	0.298622	0	-0.639986	0.23523	0.116182		0.0592119	0.248031	0.246548	0.093126	-0.409624	0.415745	0.495306	-0.404216
Control31	-0.0641119	0.111631	-0.42986	0.142627		0.179651	0.158285		0.169152	-0.645691	0.42265	2.35573	-0.0170444	0.124339	0.168983	0.899389	-0.0282966	0.664027	0.521113	-0.0287082	0.111541	0.10571	0.0435383	0.284276	0.0914847	0.99451	-0.0201007	0.0483139	0.526975	-0.279449	0.0193123	-0.203586	0.11725	-0.0201007	-0.261754	0.311521	0.141413	1.93112	0.217206	0.112703		0.277783	0.258202	-0.483859	0.441218	-0.478843	0.370183	-0.427711	-0.456022
Control32	0.218332	0.56713	-0.444882	0.25882	-0.108365	0.742318	0.281941	-0.149429	0.0142973	0.37871	-0.262014	-0.122394	-0.156069	-0.420833	0.796741	-0.123072	0.721394	-0.225271	1.33408	-0.038429	0.12628	0.133656	0.148248	0.111005	0.158626	0.0684994	0.221462	0.193344	-0.630172	-0.137884	-0.167	0.514439	0.367279	0.170502	-0.0720332	0.76286	0.267505	-0.353822	-0.0484552	-0.0276796		0.235467	0.253401	0.635412	0.153493	0.485877	0.207421	-0.579104	0.0248877
Control33	0.641011	-0.245261	-0.270759	0.792902		-0.200771	0.367694	0.468315	0.134269	0.334756	0.415811	-0.644929	-0.0625139	1.61443	-0.399582	-0.153617	0.31554	-0.794294	-0.562294	0.0590233	0.624815	0.00856323	0.0253753	0.0913022	0.130326	0.109392	0.192602	-0.274174	-0.441455	0.298251	0.125751	0.385602	0.416075	0.619339	0.480696	0.341033	-0.261365	-0.291556	0.0429637	0.0228372	-0.102365	0.0336282	0.167123	-0.100594	-0.173758	-0.196502	0.530922	0.491949
Control34	0.695744	0.0871864	-0.707652	0.893309	0.49774	0.0252778	0.623529	1.03922	-0.135133	0.439673	0.354242	-0.112609		0.429637	0.156491	-0.335193	1.19562	-0.608806	-1.29353	0.143841	0.234993	0.120357	0.126456	0.132518	-0.13045	0.807011	0.450247	0.0326608	-0.415212	0.200816	0.125134	0.626099	0.0680324	0.490847	0.032564	-0.214803	-2.10291	0.11636	0.0850762	0.262903		0.131204	0.193921	-0.139722	0.341886	-0.109257	-0.335613	0.522477
Control35	0.353329	-0.205304	-0.218529	0.076498	-0.0198966	-0.359679	0.14842	-0.0649653	0.251381		0.766072	-0.872513	-0.182962	0.229046	-0.166645	0.0719485	-0.00531409	-0.668845	0.07622	-0.300835	-0.0287082	-0.00561574	0.155036	0.199015	-0.0116678	0.335114	-0.435254	0.073715	-0.258641	0.040566	-0.214184	0.27748	-0.0453112	0.316561	-0.150707	0.414887	-0.272728	-0.679639	0.0414298	0.225221	0.632548	0.112346	0.236652	-0.0261387	-0.0149106		0.121332	-1.05182
Control36	0.077609	0.354733	0.0569473	0.0991211		-0.181762	0.799262	0.252547	-0.193949	0.0531615	0.199261	0.999197	0.550431	0.231905	0.139153	0.21495		-0.0819696	0.526561	-0.0183677	1.13114	-0.215547	0.114667	0.48082	0.0973082	0.428856	0.295055	-0.360396	-0.413094	0.10643	0.190868	0.700073	0.470504	-0.410679	0.595424	0.283975	0.260131	0.246391	0.161779	0.175465	0.203512	0.149884	0.0964913	-0.349841	0.0344014	0.742461	0.33961	0.150401	0.356275
Control37	0.197785	0.725856	-0.0795845	-0.108031		-0.343477	-0.128743	-0.685576	0.280053		-0.141333	-0.571107		-0.540254	-0.185005	-0.732928		0.0718554	0.278919	0.0856271	-0.0551956	-0.166291	0.0552455	0.117516	0.0438255	0.600648	-0.473209	-0.203954	0.437416	0.263056	-0.160404	-0.474976	-0.270235	0.225541	-0.103363	-0.907331	0.0755712	-1.21706	-0.202973	0.250759		-0.249231	-0.183202	-0.173401	-0.305982	0.389607	-0.926089	-0.303134	-0.0740772
Control38	-0.487272	0.800835	1.0489	-0.0497156		-0.383899	0.193674	-0.641314	-0.122733	-0.269973	0.44795	3.81555	0.133306	0.938052	0.218895	-0.798952	-0.359823	-0.256183	0.145485	0.428986	0.597737	0.0112366	-0.000300045	-0.0429075	-0.223269	0.866596	-0.0423857	-0.196258	-0.0609184	0.150659	0.335543		-0.221395	0.181154	0.927626	-0.700978	0.0608128	-1.22827	0.00269636	0.266433	-0.0829469	0.210828	0.0986682	-0.582859	-0.35311	0.388387		0.750142	0.0831456
Control39	0.181488	0.400118	0.222663	-0.100373	-0.562821	0.0439212	-0.616557	-0.0446836	-0.192493	-0.183082	0	-0.228784	0.511625	0.0652258	-0.254634	-0.23231	-0.696152	0.123102	0.757061	-0.143639	-0.0796928	-0.182722	0.048028	-0.404965	-0.176499	0.858662	-0.32255	-0.161343	0.0475513	0.237204	0.258202		-0.472407	-0.121377		-0.460925	0.0773313	-0.289951	0.202042	0.274521	-0.637523	0.291624	-0.292092	-0.462194	0.298622	0.11431	-0.680626
Control40	0.240826	0.258742	1.00492	-1.08205		-0.200404	-0.114513	-0.322826	-0.00994933	0.0254728	0.29431	2.36827		0.27079	-0.0324199	-0.328226		0.127689	0.382879	-0.274305	-0.027474	-0.0791514	-0.295714	-0.260456	-0.68816	0.682743	-0.238638	-0.225521	0.234044	0.541626	-0.0439519	-0.081861	-0.102365	-0.48776	-0.846298	0.152206	0.317362	-0.530688	-0.167945	0.139849		-0.902634	-0.039989	-0.339677	0.0721346	-0.0503464	1.06692		0
High Cholesterol1	0.062151	-0.0459057	1.11079			-0.355567	-0.0512837	-1.07127	-0.822354	0.200093	-0.380247	1.87585	0.126602	-0.468244	-0.346094	-0.947658	-0.0617558	-0.216623	-0.507727	-0.575076	-0.714354	-0.71177	-0.203007		-0.256925	-0.417092	-0.107665	-1.26618	0.0257549	0.151199	-0.52651	0.204177	-0.926664	-0.772386	0.658501	-0.428795	-0.41013	-0.477932	0.0318954	-0.234073		-1.4857	-0.355252	-1.64785	-0.435729	-0.829704	-1.39483	-0.232681	-0.178516
High Cholesterol2	0.916958	-0.700228	0.00688722	-0.656921		-0.205319	0.519861	-0.268421	-0.362497	-0.996089	-1.65705	-1.20885	-0.106535	0.0974587	0.342769	-1.4006	-0.866815	0.205318	-0.410908	0.247665	-0.114004	0.0895837	-0.0679843	-0.819184	-0.331178	-1.26882	0.179395	-0.569544	0.267258	0.0439873	-0.364638		0.768968	-0.998597	0.170213	0.685525	-0.22533	-0.346163	0.243141	-0.150441		-0.967531	-0.00186475	-0.199688	-0.514375	-1.17713	-0.894577	0.76424
High Cholesterol3	0.560945	-0.440001	-1.50619	0.813678	0.100547	0.321876	0.114824		0.119978	-0.602134	0.191996	1.52383		1.13323	-0.493475	0.501456	0.228356	-0.804765	-0.443036	-0.976636	-0.505009	-0.632039	0.295971	0.271383	-0.174735	-0.495849	-0.124283	-0.917012	-0.287993	0.339963	0.0663771	0.726752	-0.00706434	-0.28764	-0.493219	-0.577696	-0.839798	-0.369455	0.00568775	-0.0897707	-0.574002	-0.154279	-0.237566	-0.414065	-0.063914	-1.28428		-0.494086
High Cholesterol4	-0.518013	-0.748423	-0.110326	-0.127158		-0.575852	-0.594587	-0.064005	-0.238651	-0.679031	-1.44159	0	-1.31207	0.288437	-0.246313	-0.790794	-0.626837	0.313988	0.770689	-0.371289	-1.46108	-0.793026	-0.635913	-0.723696	-0.376158	-0.628303	-0.0747079	-0.346347	-0.189957	-0.248742	-0.647001	-0.0373818	-0.972839	-0.606778	-0.929022	-0.942141	-0.268006	2.7162	0.0965445	-0.155584	-1.05612	-0.71614	-0.656761		-0.933791	-0.591261	0.334396
High Cholesterol5	-0.712419	-1.25175	-2.33064	1.06198	0.426406	-0.0332271	-0.904072	-0.488066	-0.911147	-0.76669	-0.240133	-0.51594	-0.0461886	-1.96961	-0.0478427	-0.0729931	0.798092	0.0999845	0.537634	-0.195816	-0.727269	-0.136144	-0.355211	-0.320796	-0.346585	-0.0221292	-0.261125	0.0367442	0.150508	-0.275422	-0.531869	-0.49615	-1.0813	-0.627551	-2.5504	-0.337028	0.22275	-0.521048	0.121564	0.0143589		-1.03832	-0.303996	-0.158489	-0.799049	-1.03906	-0.919837	-1.00898
High Cholesterol6	-0.776738	-0.712761	-0.432351	0.441617		-0.224835	-0.68536	-2.11949		-0.691945	-0.828455	-1.02467	-0.0587587	-1.25395	0.367222	-0.131595	0.697626	0.790823	-1.29293	-0.931861	-0.591514	0.08751	-1.06568	-0.0743354	-0.0990664	-0.311678	-1.46076	-0.558958	1.1025	-0.0969227	-0.0257044	-1.73522	-0.899953	-0.414756	-1.80767	-1.80237	0.443534	-0.705842	0.208065	-0.189863		-0.0661984	-0.251065	-0.859379	-1.12647	0.790511		-0.556433	1.46336
High Cholesterol7	0.530071	-0.962729	0.543709	1.2214	1.28452	-0.110142	0.638979	-0.958459	0.0587514	0.104403	0.153787	-0.276759	0.314201	0.609184	0.107154	-0.793441	0.432889	-1.50373	-0.650155	0.130607	0.518095	0.283697	0.547693	0.96809	0.862507	0.00625937	0.135956	-0.0493292	-0.381447	-0.285497	-0.509015	1.15491	0.204326	-0.44022	-0.123301	-0.375974	0.197451	-1.91335	-0.199035	-0.122449		-0.927674	0.811935	-0.330287	-0.119288
High Cholesterol8	-0.541225	-0.0821555	-0.00676287	0.892084	-0.402988	-0.57434	0	-0.896058	-0.101625	-0.556139	0.0762514	-0.115218	0.0439751	-0.877349	-0.943187	-0.871984	-0.0693785	0.237979	0.0129349	0.0484594	-0.457371	-0.0438997	-0.403931	-0.63179	-0.0925424	0.190145	0.370318	-0.165149	0.661211	0.184452	-0.568309	-0.44918	-0.260648	0.347136	-1.14196	-2.08399	0.181837	-2.04519	0.511128	0.120352		-0.141495	-0.252935	-0.647323	0		-1.42599	0.251193
High Cholesterol9	-0.853197	0.254052	1.43354	-0.0955498	0.182183	0.0414469	0.472871	0.204951		0.0807083	0.186041	-0.147227	-0.0464677	-0.815086	-0.257818	-0.283059	-1.28311	0.92849	2.08524	-0.585655	0.0924117	0.735853	-0.332238	-0.233669	0.451508	0.0205263	-0.211456	0.0371973	0.53067	-0.087172	-0.0643673	-0.220998	0.000291716	-0.609301	-0.749568	-0.0113073	0.0693526	0.850362	0.467366	0.299298			-0.162637	0.138941	-0.217437		0.472253	-1.4749
High Cholesterol10	0.0795233	0.0599637	0.586931	0.416363	0.573175	-0.550902	-0.764227	-1.16889	-0.227027	-0.805757	0.556661	0.882258	-0.0625133	-0.301934	-0.136008	-0.846757	-0.22417	0.489859	-0.412312	-0.682982	-0.607005	-0.141384	-0.32268	-0.592465	0.128807	-0.529563	-0.580239	-0.224035	0.154657	-0.259452	-0.850769		-1.20105		-0.828792	1.21911	-0.391957	0.592487	0.581649	-0.0899125		-1.16254	-0.308494	-1.64915	-0.840186	-0.744537	1.58912
High Cholesterol11	0.0567116	-0.878336	2.19826		-0.901269	-1.28491	-0.242067	-1.63024	0.799161		-0.570266	-0.888766		-1.47484	-0.816416	-0.450773		0.857353	0.00271206	0.378618	-0.482162	-0.355774	-0.493014	-0.511068	-1.21029	-0.458879	-0.0710055	-0.123704	0.631699	0.0908181	-0.151131		-1.19958	-0.826248	0.208585	-0.137472	-0.0260724	1.03845	0.646294	0.00620174	0.08325	0.249193	-0.155323		-0.345382	-1.3436	0.226269	-1.05994	-1.02569
High Cholesterol12	0.432286	-0.761539	0.115508			1.09157	-0.625264	-0.0332734	0.660874	-0.188138	-0.938375	-2.86836		0.970296	0.555357	0.231189		-0.117492	0.00209217	0.64363	0.305834	0.0446876	-0.248095	-0.238616		0.629519	0.033861	-0.0078025	0.0709512	-0.305149	-0.247062	-1.23486	-0.191286	0.446551	-0.951554	0.266094	0.528664	-0.750695	0.448579	0.210266			-0.177002	0.300742	-0.110137	-0.424506	-0.660798		-0.145831
High Cholesterol13	0.0527638		-1.16829		-0.98913	-0.308022	-0.864677	-0.230734	0.169711	-0.266739		-1.55872		-0.90831	0.0399518	-0.381931		-0.14198	0.0010835	0.049871	-0.324985	-0.31358	-0.284875	-0.213124	-0.109869	-0.664278	-0.149634	0.00195969	-0.636267	-0.162982	-0.881096		-0.766193	-0.522351		-0.432361	-1.39565	1.26178	-0.135992	-0.157494		-0.546121	-0.21999	-0.138488	0.00577104	-1.53751	-0.912595
High Cholesterol14	-2.01787	0.280008	1.22951	0.223603	-1.71192	0.337655	-0.169199	0.88679	0.170014		0.540852	-0.683447	-0.0762635	-0.406494	-0.0434752	0.20013	0.309058	0.78013	0.90274	-0.0799401	0.181834	0.408197	-0.495142	-0.168926	0.0338324	0.595409	-0.357406	0.338581	0.0474458	0.0389655	-0.0506337	0.499108	0.479425	-0.676945	0.671877	0.394153	0.364092	1.88677	0.335419	0.223414		-0.0436934	0.136236	0.434301	-0.419249	-0.433928	0.285441	-0.708939	-0.749328
High Cholesterol15	-0.507749	0.879908	-1.49065	-2.0444		0.395878	-1.06986	-0.494324	-1.01557	-0.797198	-0.318655	-0.717714		-1.41284	-0.022217	-0.535444		0.667114	0.0013691	-1.00434	-0.672037	-0.000457234	-0.469715	0.128566	-1.44598	1.27467	-1.70484	-0.0908531	0.493635	-0.16975	-0.248546	-0.296915	-0.660035	-0.943139	0.0354783	-0.24329	0.68588	-0.113006	0.0380356	0.0331281		-0.0757759	-0.257966	-0.823378	-0.348966	1.03683	-1.6672		1.60136
High Cholesterol16	-1.53985	0.0571215	1.00988	-0.101129	0.0834803	0.327868	0.49204	0.532968	-0.30713	-0.0532042	-0.615544	2.76714	-0.0806464	-0.793185	-0.129623	0.292967	-0.405231	0.0123679	0.0223223	-0.255544	0.594387	-0.364948	-0.0975842	0.232646	0.318206	-0.272704	-0.501315	-0.60625	0.0527494	-0.156753	-0.0956422		0.508179	0.455733	-0.145146	0.837318	-2.56162	0.365429	0.692104	0.00343958	-1.44049	0.267265	0.138152	0.294636	-0.337431		0.183525
High Cholesterol17	0.765617	0.458656	0.697755	-0.345294	0.140438	-0.161013	0.620509	0.0573718	0.26648	2.79521	0.972305	-0.390777	0.228774	0.256612	0.428165	0.28444	-0.12495	-0.291277	0.658865	-0.155383	0.940195	-0.525482	0.536993	0.13312	-0.0419894	0.922379	0.215814	-0.0455895	-0.0238206	0.342593	0.118453	0.179091	0.919701	0.698376	0.373698	0.037579	-4.53531	-0.684677	0.809417	0.143899	-0.0539088	0.435687	0.434769	0.372113	0.183186	0.296641	0.0630038	0.392567	-0.24876
High Cholesterol18	0.0684822	0.932393	0.913414			-0.534781	0.714944	0.594254	0		1.20474	1.75383		-0.655297	0.0486611	0.430673		0.621363	-0.0944285	-0.34706	0.246373	0.355888	0.0175431	0.534826	0.601381	1.06585	-0.654913	0.257407	0.454348	-0.00250119	-0.012839	0.833778	1.23549	1.06332	-1.01346	1.42945	-0.205466	0.283673	0.467668	0.253041		-0.619558	0.378807	0.273061	-0.0613387	0.051319	-1.68962		0.527997
High Cholesterol19	-0.30654	-0.529197	-0.0843827	-0.250509		0	0.211572	0.467299	-0.576217	-0.0863847	-0.209701	-1.58763	-0.0464455	1.60591	0.204642	0.396455	-0.631872	0.0809057	0.291573	-0.432994	-0.113072	-0.115743	-0.0567408	0.074645	0.035324	-0.0285526	0.654251	-0.303757	-0.0127497	-0.130044	-0.00759229	0.0861499	-0.237491	-0.220954	-0.196178	-0.113798	-0.232453	0.789485	0.364555	0.149407		0.39613	-0.0127405	-0.440166	-0.411001	-0.238296	-0.321714	0.653539
High Cholesterol20	0.652012	-0.513032	0.302984	0.111458		0.85198	0.0716811	-0.198142	0.112358		-2.01346	3.66483	0.380449	1.0698	-0.590169	-1.13765	-0.342216	-0.402101	-0.00496952	-0.18928	0.520408	-0.208109	-0.0598206	-0.242941	0.295872	-0.106065	0.102461	-0.0113953	-0.140469	-0.0673835	-0.411779	0.0924551	0.697521	0.302294	-0.191415	-1.6875	-0.304919	0.404408	0.74018	0.0502071	0.928259	0.762539	0.067417	0.146972	0.212796	-0.0327452	0.390278	2.55935
High Cholesterol21	0.133245	-0.189342	-1.57861		0.180961	1.10728	-0.23431	0.886516	-0.729591	0.377079	0.509733	4.97213		0.746302	0	-1.59419		-0.135825	0.279981	-0.123677	1.16542	-0.0893088	0.0164019	0.618167	-0.100207	0.462089	-0.0167966	0.00639029	-0.335713	0.235313	0.0145109	0.597301	0.427621	0.245282	0.268733	-0.20035	-0.392372	-0.314452	0.167646	0.547064	-0.136188	1.11055	0.238776	0.759721	-0.0831054	0.0219151		1.29551	-0.624844
High Cholesterol22	-0.722469	0.502234	0.121202	-1.02196		-0.350534	-0.156833	-0.416078	-0.0856797	0.288126	0.42103	-1.41743	0.543625	-1.06091	0.148256	2.69511		0.568672	0.0718743	-0.299795	-0.439493	0.0218842	-0.299627	-1.22595	0	0.763261	-1.07964	-0.0178774	-0.0918029	-0.365661	1.05888		-0.0979871	-0.502519	-0.182278	-0.645594	-0.0946234	0.0499286	0.236632	-0.170052	-0.732825	0.138793	-0.294504	-0.975011	-0.177617	-0.207253	0.0114391	-0.0455475
High Cholesterol23	0.302765	0.580807	0.0655158	-0.901941	-0.814544	-0.253566	-0.278987	-0.396922			0.762168	0.0218477	-0.170616	0	-0.242461	-0.448515	0.0777544	-0.406033	0.804856	-0.182034	-0.180558	0.0705275	0.549614	-0.0572651	0.345803	1.29874	-0.226383	0.127305	-0.0329963	0.298566	-0.215981	-0.233705	-0.17266	-0.0197175	0.428954	0.84854	0.358705	0.0515025	1.00951	0.732094	0.138145	0.298375	0.0518168	0.55444	-0.537632	0.105881	-0.108167	0.144824	0.667415
High Cholesterol24	0.949991	-1.00715	-0.158482	0.256518		-0.354992	0.615592	0.591804	-0.100091	-0.406779	-0.0998704	-1.82071	0.566871	-0.367953	-0.195059	0.398374	-0.665363	0.583512	0.615547	-1.29062	-0.192529	0.0644866	0.109411		0.294659	0.155329	-0.167489	-0.252861	0.544801	-0.0786938	0.0750096	0.0271797	0.0811323	-0.609149	-0.923722	-0.0248713	0.0187308	1.12751	0.552291	-0.0885037	0.59275	0.238499	0.211732	-0.329203	-0.0631552	-0.0639616		-0.354178	-1.10662
High Cholesterol25	-0.278857	0.397985	-0.662465	-0.0788524	-0.826564	-0.358459	-1.36862	-0.406393	-0.153705	-0.358554	-0.451219	-0.833828	0.837234	0.422301	0.0930925	-0.410137	-0.811304	0.196683	1.20831	-0.474698	-0.759504	-0.159812	-0.122479	-0.560059	-0.425079	0.71342	-0.889698	0.084168	0.312275	0.0289603	-0.669667	-0.762838	-0.256434	-0.737255	-0.910331	-0.797032	0.106843	0.383953	0.444507	0.239011	-0.0516162	0.0348787	-0.543429	-1.25925	0.559262	0.896469	-1.0726	-1.06198	0.991177
High Cholesterol26	0.00111518	0.342648	0.490426	0.388068		0.350535	-0.705316	0.0835356		-0.289581	-0.194006	1.50659	0	-0.63886	-0.211218	-0.319746	-0.519376	-0.605344	1.41112	0.135864	0.657202	0.0234049	0.0420382	-0.117727		0.380639	-0.455126	0.61612	-1.00748	0.106498	0.0773801		0.317137	0.335693	1.03363	0.804229	-0.147291	-0.236064	0.658197	0.0860874		0.209588	0.302442	-0.42671	0.388161	0.145464	0.700834	-0.0290729	0.0325133
High Cholesterol27	-0.28614	0.863626	-0.213058			0.443043	0.170592	0.303007	-0.0313169	-0.381595	0.0588896	0.118038	0.229719	-0.615272	0.159739	-0.840193		0.0663094	-0.0360677	0.0410183	0.610212	-0.415292	0.347678	-0.123784	0.0685569	1.0113	0.164606	0.0148529	0.406343	-0.0758607	0.552582	-1.05547	0.910317	-0.00285246		-0.0662376	0.076393	-1.2853	0.476306	0.166236		0.476154	-0.0785599	0.183835	-0.124177	1.15126	0.62506		1.12344
High Cholesterol28	0.19178	0.539551	0.802165	0.433285	1.614	-0.332031	0.105698	0.115995	0.176101	-0.633907	0.21705	0.706008	0.115163	0.166788	-0.216633	0.33943	-0.773029	0.287298	0.768487	-1.12969	-0.578816	0.0235402	0.298731	0.17591	0.0422417	0.700592	-0.112388	0.016802	0.0463126	0.0708857	0.298135	0.586896	-0.642237	-0.55162	-0.506195	0.729388	0.35363	1.45813	0.520023	0.443115	-1.26512	-0.909702	-0.341917	-0.622516	0.0346255	-0.09175	0.302741	-0.678448
High Cholesterol29	-0.181539	0.524141	0.466553	0.0325988		-0.46917	-0.457286	-0.804643	-0.346323	-1.29267	1.92343	1.2179		-0.52219	0.101611	0.165625	-0.170297	2.06768	2.56253	-0.163051	-0.916453	-0.321973	0.110383	0.61593	-0.162934	1.93279	-1.01351	-0.60986	1.47116	0.116236	0.35595		0.113284	-0.336446	-0.369424	0.0196118	0.05077	0.572092	1.03095	0.484724		-0.222943	-0.218871	0.24795	-0.437478	1.17734		-2.16502	0.882656
High Cholesterol30	0.648891	-0.261925	-0.50259	-0.240057		-0.116613	-0.284494		-0.53364	0.396529	-0.341194	4.08218		-0.187604	-1.05137	0.151789	0.995247	-0.878809	-1.30615	-0.508025	0.586425	0.0728502	0.129716	-0.129873	0	0.33738	-0.433874	-0.341302	-1.43024	0.0482059	0.0402745	0.118034	0.163361	0.222346	0.0761827	-0.166838	-0.721846	0.330029	0.166424	0.1118		-0.359346	0.00538397	0.328125	-0.106785	-1.52504	0.594821	0.248066	-0.489107
High Cholesterol31	0.266216	0.858246	0.22417	-0.538756		0.0149294	0.579746	-0.275629	0.0918795	-0.670688	-0.624729	5.29943	0.575529	0.101462	0.520968	-1.28151	-0.248633	1.02022	-0.184482	0.487557	0.805417	0.0381434	0.0866728	0.266441	0.373253	-0.00644343	-0.203317	0.255032	1.04879	0.240907	0.0616569	0.483976	0.437054	0.593539	0.235427	0.315022	0.550998	-0.5156	0.358745	0.0633381	-0.744947	0.0225339	0.214316	-0.364718	0.33241	-0.770494	3.56063	0.650182
High Cholesterol32	0.105872	-0.184722	-0.510014	-0.481121	-1.12043	-0.34966	-0.255365	0.340271		1.3442	0.462327	2.22462	0.651198	0.0768508	-0.403156	-1.42871		-0.454835	-0.861007	-0.858357	0.320735	0.119617	0.121321	-0.212088	-0.364042	0.685311	0.0592249	-0.558021	-0.205252	0.170993	-0.217303	-0.453986	0.542061	-0.415088	0.233767	-0.979079	0.729833	-1.73051	0.175156	0.0539299	-0.0707325	0.15759	-0.261579		-0.74182	0.0511615	2.30255	-0.257531	-0.0326286
High Cholesterol33	-0.0863652	-1.04364	0.403275	0.511442	-1.0808	-0.120425	-1.04376	-1.26709		0.38923	-0.65017	-1.99514			0.0378273	-0.452589	-0.396587	0.382675	0.830755	-0.0599903	-0.301469	0.160309	0.499538	-0.708023		-0.0629723	0.114101	0.13033	-0.568233	0.320469	-1.0392		-0.700392	-0.713555	-0.575253	-1.24044	0.408097	1.84818	0.610568	0.0663797			-0.12098	-0.283956	0.200333	-0.368074	-0.594796	-2.03816	-0.610932
High Cholesterol34	-0.259014	0.446029	0.584544	-0.730327		-0.248907	0.0926042	-0.100718		0.333841	-0.186201	3.67062	-0.438945	1.51193	0.328847	-0.234576	0.0862291	0.408992	-0.448827	0.130975	-0.0274081	-0.0999937	-0.0331421	-0.451068	-0.28823	-0.233523	0.216634	-0.295087	0.133206	-0.135171	0.0114181	0.644515	-0.0406005	-0.0482306	0.24316	0.320047	-0.0538982	0.226729	0.345438	-0.0132392	0.26385	-0.0861001	0.0860924	0.515834	-0.087821	-0.438554	0.747318	-0.0608361	-0.350963
High Cholesterol35	0.717972	0.619311	0.0131636	-0.0253531		-0.00924495	1.38021	-0.28353		-0.0413366	0.87345	0.552535	0.257547	-0.239172	-0.385825	-0.093963	0.688864	0.380221	0.555414	0.194433	-0.01803	-0.223548	0.53169	0.74154	0.213484	1.36979	0.465421	-0.240644	-0.0171407	0.04397	0.603967	0.0667968	0.0335212	0.14286	0.0921689	0.0379701	-0.803172	-1.07494	0.637183	0.504257	-1.09263	-0.202944	-0.0559102	-0.812978	0.0954443	0.308605		0.257942	0.340999
High Cholesterol + complications1	0.282109	-0.368253	-0.0497624	0.982865	1.63676	-0.242475	0.133737	-0.82002	-0.608666	-0.645821	-0.209322	-1.34385		1.55425	-0.052559	-2.58812	0.428108	0.611965	0.228225	-0.481571	-0.546114	-0.0254091	-0.103707	-0.0280688	0.745176	-0.353344	-0.06256	0.0981515	0.681318	0.230822	-0.171118	0.362711	0.298044	0.360174	-0.108225	0.362358	0.223098	-0.871082	0.466086	0.190799	0.294925	0.352975	0.00415682	0.559485	0.444292	-0.595359	-0.356643
High Cholesterol + complications2	-1.26478	0.0183337	0.159044	-0.700546		-0.622001	-0.0500078	-0.0710533	0.149132	-0.897455	-0.770676	1.18853	-0.211507	-0.0633716	0.00326845	-0.268053	-0.731129	0.470368	-0.670163	-0.754886	-0.294864	-0.485158	0.563016	-0.366021	0.425146	-0.998278	-0.395293	-0.416897	0.45322	-0.00586064	-0.144095	-0.355532	-0.471166	0.344731	0.510187	-0.332784	-0.252687	1.23687	-0.328645	-0.240697		-0.406824	-0.0280831	-0.567801	0.0373978	-0.851259	-1.78657		-1.58701
High Cholesterol + complications3	0.48359	-0.109734	0.26051	0.253964	-0.0825659	-0.340897	0.609841	0.0971318	-0.143416	-0.270447	-0.994759	-0.494868			0.314389	0.0582263	-0.479982	0.618719	0.20879	0.399813	-0.280775	-0.11735	-0.240677	-0.373617	-0.014975	-1.02787	0.307496	-0.815465	0.132479	-0.0219642	-0.149887	0.0445778	-0.48962	-0.500626	-0.0305068	0.63641	-0.203523	-0.0808537	0.546123	-0.108231		-0.89839	0.00490004		0.0581216	-0.689727			-1.13826
High Cholesterol + complications4	-0.84134	-0.633327	0.0951481			-0.319531	-0.103709		0.302495	-0.81817	-0.974978	-2.02882		-0.654445	-0.477338	1.41711		0.44903	-0.428909	-0.221878	0.270575	0.0166295	-0.245815	-0.489682	-0.236021	-0.447604	-0.0348307	0.126079	0.349645	0.291221	-0.263048	-0.188565	-0.0579664	-0.414095	0.0806552	0.659846	0.203519	2.37566	0.292248	-0.085368		-0.797892	0.21963	-0.814761	0.334608	-1.06866	-1.8919	-0.130832	-0.865982
High Cholesterol + complications5	0.921447	-0.40574	-1.39345	0.263832	-0.818999	-0.444652	-0.85074	-0.493809	0.0420843	-0.105434	0.0638109	4.59876		0.0949088	0.174077	0.169967	1.23785	-0.371274	1.19513	-0.0446119	0.253742	-0.365009	-0.172134	0.11303	-0.000314974	0.309411	-0.0295207	-0.112421	-0.329531	0.193075	0.171259	-0.350481	0.0925675	-0.414089	0.416008	-0.0816323	0	-0.640578	-0.0545924	-0.06516		-0.705801	0.112379	-1.83932	-0.903149	0.851343		-0.0112894	0.217324
High Cholesterol + complications6	0.383001	0.404003	-0.382886	-0.528377		0.151466	-0.649449	-1.43468	0.0779992	-0.250791	0.408905	0.129251	0.202397	-0.323798	0.0390945	-0.936994	-1.0386	0.697234	0.0443707	0.18356	-0.422907	-0.211639	-0.160539	0.161683	0.432539	0.557968	-0.223501	-0.402439	-0.178913	-0.154573	-0.0224347	-0.496975	-0.252999	-0.88363	-0.628046	1.47016	0.460831	2.01574	0.499542	-0.0607456			-0.245671	-0.633821	-0.226223	-0.586159	-0.453148
High Cholesterol + complications7	-0.696872	-0.347222	0.014402	-0.123154	-0.130237	-0.149901	-0.179086	0.330153	0.178318	-0.967466	-0.238903	-0.405843	0.334937	-0.0226055	-0.401212	-0.0746109	-0.969295	1.21693	0.355952	0.0598246	-0.299196	-0.0365358	-0.0712824	0.209397	-0.0273077	-0.634273	-0.586083	0.11141	1.59169	-0.0726157	-0.773281	-1.13365	-0.5614	-0.799286	-0.376099	-0.986031	-0.136607	1.33542	0.807777	-0.108397	-2.21277	-0.401737	-0.188555		-0.132554	-1.01811	-0.278609	-0.904552
High Cholesterol + complications8	-0.578524	-0.728373	0.29918	-1.14023		-0.457595	-0.348104	-1.47964	-0.0227117	0.00497544	-1.79813	0.841978	-0.391424	-0.121697	0.119931	-1.09584		0.779355	-0.177052	0.29628	0.21745	-0.21787	0.0638202	0.843647	0.0914115	-1.02252	-0.410051	-0.11199	0.673199	0.402274	0.750639	-0.645278	0.277465	0	0.879207	-0.235247	0.059001	0.169502	0.375306	0.0727227		-1.59033	-0.117124	-0.236748	-0.301611	-0.352434	-0.977758	0.0467333	-0.197703
High Cholesterol + complications9	-1.87454	-0.402221	0.332701	-0.304004		0.358459	-1.43732		0.49947	0.107739	-0.00600348	-0.263841	-0.0383423	0.25086	-0.343837	-0.53681	-0.714543	0.976791	0.978666	-0.435377	-0.491605	-0.52065	-0.612489	-0.810178	-0.796841	-0.0670621	-0.718502	0.0301038	-0.210476	-0.126008	-0.51827		-0.759504	-1.87266	-1.06806	-0.591114	-0.00278909	2.98625	-0.252219	-0.10618	-1.39301	0.154949	-0.351995	-0.203634	-0.334683		0.10236	-1.28483
High Cholesterol + complications10	0.195249	0.794634	0.108241	-0.195143	-0.0451409	0.0108364	-0.196456	0.0236575	-0.835843	-0.372163	0.468207	-2.54614	-0.346527	0.880939	-0.792236	0.157396	-0.0631832	-0.0201222	0.410444	-0.383203	0.0175481	0.428356	0.194517	0.212375	0.0482753	0.929367	0.0817237	0.364817	0.414638	0.16526	-0.283249	-0.668825	-0.594113	-0.0554963	0.351702	-0.517116	0.158091	-0.0121443	0.36074	0.311943		-0.97453	0.0758004	-0.406873	-0.0617332	-0.648632	-0.612303	-0.0178263	-0.460108
High Cholesterol + complications11	-0.706078	-0.018305	1.19516	-0.224088		-0.113726	0.0447394	-0.213255	0.414867	-0.749219	-1.79477	-0.726331	0.748056	-0.0137035	-0.167418	-0.303592	0.352401	0.83288	-0.210569	-0.264385	0.0181437	0.105261	-0.119954	0.377314	0.244904	-0.725942	0.468053	0.18812	0.0513758	0.148245	0.00161472	-0.355703	0.0256143	-0.512087	-0.215119	1.18794	0.177216	-0.447951	0.516732	-0.00977685		-0.25057	0.00331454		0.192487	-1.85865	-0.195216	-0.616149
High Cholesterol + complications12	0.32167	0.511174	0.930506		0.00508205	0.383805	1.30715	0.0231862	-0.0862068	-0.156001	0.109394	1.51691		-0.307311	-0.3254	-1.74038		-0.075547	-0.499913	0.360009	1.08265	-0.135894	-0.113392	0.105926	0.566853	0.0706353	0.10744	0.329875	-0.197408	0.400306	-0.18366	0.216171	0.192017	0.231619	0.174467	1.64066	-0.0823696	-1.34415	0.397134	0.102691		-1.01986	0.382823	-0.0155941	0.351229	-0.599797		-0.474798
High Cholesterol + complications13	-0.0330713	0.811511	2.19221	0.00871393	-0.89668	-0.478609	0.110763	1.18859	-0.156056	-0.499449	0.196403	5.32677	1.15447	1.53593	0.117724	-3.23885		-0.00913233	0.12121	-0.177228	2.2831	-0.325935	0.161757	0.0511159	0.210375	0.0393497	-0.422804	0.449889	0.288437	0.214764	0.00163133		0.607084	-0.348076	1.12941	0.865429	0.0945463	1.05676	0.485299	0.0873209		0.187989	0.610007		-0.0645131	-1.32153	3.21699	1.14027
High Cholesterol + complications14	0.126757	0.198375	0.112886	-0.030476	0.408783	0.0272979	-0.407938	0.344835	-0.197629	-0.170203	-0.268232	3.21041		-0.749989	0.115923	0.446936	-1.82563	0.606669	0.348991	0.331344	0.384612	-0.136834	-0.826983	-0.296305	-0.192979	-0.347935	0.412394	0.153396	0.000465365	-0.0592027	-0.0750342		0.0115369	-0.840856	0.89311	0	0.261575	0.560781	0.457835	-0.223782		-0.985069	0.0588502	-0.218399	0.34592	-0.80625		0.570667
High Cholesterol + complications15	-0.0243032	0.176943	0.773583	0.146891		-0.113086	-0.0701615	-0.984517	0.863358	-0.416902	-0.878131	0.319647	0.240725	0.856193	-0.185751	-1.12267	-0.196648	0.259478	1.15789	-0.212615	0.0888722	-0.175612	-0.047177	-0.310712	0.0445763	-0.688062	0.074855	0.204851	0.0108439	0.431182	-0.359386	-0.00489389	0.00236567	-0.631605	-0.247428	-0.938202	0.389685	0.159547	-0.0717748	0.0337984		-1.56604	0.0105113	0.024833	0.00486908	-1.2449	0.071355	0.0293581
High Cholesterol + complications16	0.225437	-0.43701	0.937206	1.49618	-0.455531	-0.345965	-0.384116	0.147571	-0.627772	-0.273993	0.021261	-1.06161	1.21575	-0.87827	0.212728	1.03405	0	1.08737	0.658224	-0.44555	-0.104762	-0.328901	0.281486	-0.255395	0.084786	0.180604	-0.386713	-0.258368	-0.305182	-0.0276419	-0.381825	-0.0275093	-0.463929	-0.0809905	0.108862	0.929766	0.116391	1.05377	0.571292	-0.07229	-1.40788	-0.753771	0.0480928	-0.117855	-0.888732	-0.666342	-1.23653	-0.143011	-0.0881197
High Cholesterol + complications17	-0.159317	-1.29477	-0.904837	0.856144		0	-0.484029	-1.10779	0.47038	-0.904149	-0.838687	-0.756624	-0.239515	-1.59362	-0.0558216	-0.518578	-0.133516	1.62828	1.97813	-0.131716	-0.246388	0.163703	-0.196816	-0.321256	0.288665	-0.195849	-0.355919	0.183043	0.361127	0.26401	-0.239817		-0.239655	-0.213654		-2.14488	-0.0312174	1.82004	0.500147	0.0683773	-1.61333	-0.548937	-0.194475	-0.245059	0.493218		-0.448059	-0.0415536
High Cholesterol + complications18	0.366089	-0.885414	0.498865	0.101982	2.14369	0.160598	0.344607	0.450858	0.225224	0.348448	-0.583323	2.05155	-0.697905	0.636419	0.121942	-3.01046	0.672271	-0.082388	-0.329032	1.54995	1.56699	0.405147	0.669719	0.838769	0.156723	-0.410066	0.8151	0.239443	-0.863966	-0.0533969	-0.939307	0.475898	-0.334226	-0.189071	-0.20034	-0.575196	-2.89327	1.50666	0.417071	-0.237074	-1.9453	-0.943245	0.685262	0.0621017	0.475133	-0.975731	-0.51757	1.94123
High Cholesterol + complications19	0.982956	-1.44213	0.0227821			-0.348941	0.0184627	-0.290728	-0.227688	0.15032	-0.330651	0.78673		0.847226	-1.21269	-0.777228	-1.37479	0.00477402	-0.205117	0.612413	-0.115335	-0.166447	0.265721	-0.700943		0.353394	-0.0884309	0.0397057	0.444514	0.109798	-0.708	0.660281	-0.525864	0.250396	-0.402675	-0.518135	0.13876	-0.876503	0.326366	-0.096461		-1.08087	0.145717	-0.069747	0.0283045	-0.756308		-1.76189	-0.751976
High Cholesterol + complications20	-0.482045	0.209932	-0.21509			-0.267815	-0.131851		0.118548	-0.0547067	-0.722212	-0.881303	0.295195	0.0712554	0.19443	0.389543	-0.631212	1.24387	-0.265994	-0.676649	0.0264176	-0.0446199	-0.0310246	-0.335432	0.221493	-0.460008	-0.283352	0.199754	0.858563	-0.188116	-0.116256	0.309381	0.33182	-0.287912	0.610134	0.257907	0.532778	3.89213	0.31389	0.0148407		-2.08729	0.138127	-0.0822821	-0.0410976	-1.12875	0.503327	-0.176347	-0.42854
High Cholesterol + complications21	-0.00238264	0.609743	0.43698	-0.468282	-0.0285562	-0.821547	-0.0428727	0.0896758	0.472174	0.0725874	-0.0681495	0.172816	0.0883047	1.94781	0.00200515	0.187785	-0.13863	0.0456084	-0.266745	0.0340852	0.56504	0.232749	0.254536	0.177353	0.643286	-0.635184	0.118341	0.459304	0.150878	0.309407	-0.173899	-0.693669	0.761461	-0.0912156	-0.99526	2.13465	-2.98733	0.422507	0.406647	-0.133478	-0.713013	-0.114328	0.352429	0.72001	0.409187	0.313639		0.814754	-0.285588
High Cholesterol + complications22	0.108625	1.22973	2.08023	0.291657	0.428292	-0.204188	0.74229	-0.334901	-0.265668	0.24522	-0.270675		-0.0664822		0.2973	-0.666292	0.174271	0.417881	0.462733	0.667228	0.606623	0.117819	0.468189	0.138594	0.57619	0.419019	0.388988	0.223068	0.311137	0.420404	-0.0570964	0.43846	0.717916	0.0463511	0.071706		0.270359	0.729744		0.0371357	-0.637749	-0.554441	0.397241	0.220932	0.662176		-0.325081	-0.644066
High Cholesterol + complications23	-0.0568014	0.0146389	-0.567599			0.667371	0.552265	-0.109785	0.222842		-0.980197	-1.44599	0.314904	-0.697257	-0.32566	-1.08554		0.299626	-0.268716	-0.0804438	-0.0523057	-0.308507	-0.210919	-0.214771	0.140477	-0.156616	-0.488945	-0.178085	0.359191	0.156585	-0.426928	-0.359998	0.194892	-0.659992	-0.338792	-0.706019	0.0145274	-0.272016	0.244184	0.0305595		-0.901129	0.00890539		-0.545981	-1.42582	-1.57518	-1.85386
High Cholesterol + complications24	-0.0189373	-0.905018	0.0644073	-1.29656	-0.712688	-0.205392	-0.427572	-0.907011	-0.156905	0.185619	-0.100075	-0.488407	0.404381	-0.808553	0.241011	0.565659	-0.704239	0.0941014	-0.340151	-0.404613	0.182569	-0.085966	0.0308504	0.274969	0.235164	0.018779	0.165685	-0.096655	0.350445	-0.125455	-0.19626	0.15457	-0.150408	-0.176806	0.109973	0.10524	-0.200914	-1.13066	0.0733601	0.0140951	-1.08509	0.287115	-0.0338377	0.549619	-0.0190448		-1.41997	-0.0205666
High Cholesterol + complications25	0.383197	0.104831	0.832324	-1.10596	-0.0473138	-0.111621	-0.569525	-0.114569	0.145488	0.369404	-0.226884	-0.383688		-0.428727	-0.0672673	0.550798		-0.541509	-1.06773	0.228154	-0.194039	-0.230902	-0.04623	-0.612595	-0.258127	0.317554	0.236351	-0.10823	-0.479515	0.329311	0.532129	0.222551	-0.344804	0.611672	-0.153735	-1.45569	-0.294771	0.0991892	0.229018	-0.0219839		0.367898	-0.149504	-0.0465327	0.222337		0.394459
High Cholesterol + complications26	0.232341	0.235469	0.964998	-0.0155175	0.194579	-0.302838	0.485079	0.151747	0		0.760188	0.402219	0.0889387	-0.390482	0.163042	-0.0131097	0.0923592	0.0539647	0	0.605752	0.417198	0.716541	0.072137	0.569859	0.363929	0.521251	0.400872	0.564248	0.328293	0.143706	0.212076	-0.242059	0.0575951	-0.0794892	0.122553	-0.737099	0.076563	0.821059	0.277855	0.411782		-0.188472	0.260512	0.645417	-0.121054	-0.90034	-0.953055	-1.29445
High Cholesterol + complications27	-1.04638	-0.124242	-1.07455	0.321235	-0.120729	-0.201137	-0.476345	0.531334	0.0525964	0.264106	0.482525	-0.0217444	-0.06198	0.931561	-0.235501	-0.190084	-0.124809	0.684766	0.226004	-0.374844	-0.456551	0.0823149	-0.265158	0.339114	-0.170633	0.623814	-0.174158	-0.264404	0.145084	0.113779	-0.0175082	-0.0219227	-0.365988	-1.23707	-0.0184882	-1.05893	-0.113953	1.63831	-0.0430006	0.0868437		-1.28273	-0.212146	-0.949589	-0.157103	0.647793	-0.287477	-0.0260725	0.654647
High Cholesterol + complications28	0.259035	0.102703	-0.119534	0.578799	0.230037	-0.0349913	0.127887	0.163863	-0.0963459	1.02742	0.46919	0.852126	0.0546115	0.729137	-0.828851	-0.872816	0.547657	-1.00573	-1.07093	0.0331876	0.258178	-0.510421	0.190856	-0.249161	-0.39202	1.14694	0.508086	-0.24744	-0.46107	0.512043	0.328882	1.14908	0.6243	0.349069	-0.108023	0.556033	-0.206909	-0.614767	0.434092	0.324906			0.100067	-0.873798	0.22643		0.0321199	1.87474
High Cholesterol + complications29	-0.250344	-0.267209	0.360508	-0.415839	-0.336139	0.766195	0.29231		-0.275082	0.256845	-0.573166	-0.743056		-0.217824	0.237749	-0.0992722		0.521538	0.0684057	0.144526	-0.231253	-0.521335	0.235543	-0.0778496	-0.0588793	-0.141349	0.207925	-0.196224	-0.21753	0.380263	0.0517567	0.757074	0.0153134	-0.0784274	0.44319	-0.278686	-0.0355782	1.50644	0.513907	0.0612221	-0.318809	0.597189	0.011322	-0.0810433	0.536496	-0.703316	-0.1663	-0.639779
High Cholesterol + complications30	-0.0271162	0.554488	1.22111	0.0362911	-0.413456	-0.375125	0.103846	-0.946758	-0.0212208	-0.0850331	0.0147583	-0.782035	0.399857	-0.463413	0.0519227	-1.00317	-0.52146	1.37706	1.69606	-0.343279	-0.379537	0.478499	-0.0497434	0.118902	0.254806	0.729109	-0.139421	-0.00755983	0.307692	0.443199	-0.00818954	-0.0911243	0.0912246	-0.314741	-0.239621	0.646613	-0.10812	1.67092	0.761441	0.148677	-0.773791	-0.780174	-0.0397336	0.109301	0.000758616	0.447944	0	-0.552909
High Cholesterol + complications31	0.303895	0.158942	-0.635057	-1.30888	-0.432475	0.211717	-0.0636675	0.697213	-0.213778	0.460505	0.0245594	2.3495	-0.0103118	-0.369491	-0.0375839	0.0856212	-0.924156	0.683818	0.0353475	-0.193076	-0.0334921	-0.00499552	0.153722	0.501736	0.127173	0.259031	-0.0284219	-0.0491192	-0.0331808	0.173342	-0.124107	-0.477119	0.944812	0.218345	-1.11268	0.463542	-0.275966	0.309047	0.322351	0.0887057	0.75308	1.09197	0.028941	0.668046	0.0961886	0.547166	0.360819	0.95537
High Cholesterol + complications32	-0.164291	0.25618	-0.312586	1.88209	0.786831	0.099581	0.106138	0.0169912	-1.22917	0.272734	-0.807877	-0.119485	-0.223251	0.739975	-0.135039	0.442946	0.628981	0.686332	0.0191071	0.24268	0.0414266	0.636217	0.3983	-0.0116263	-0.0101569	-0.264858	0.312604	0.485039	0.188098	0.182075	0	-0.0147965	0.602263	0.737902	-0.0810999	-1.48603	0.223142	-0.187883	0.710138	0.0727829		0.288227	0.299927	-0.444438	0.478182		-0.392877	-1.00183
High Cholesterol + complications33	0.492805	0.465264	-0.113314	-0.540586		0.329135	0.230028	-0.270603	-0.00787159	0.327349	0.467474	-0.553027	0.173195	-0.130039	0.324834	0.0391006	-0.0412262	-0.431512	0.230697	0.692696	0.0587807	0.338883	0.54841	-0.0517756	0.101936	1.07586	0.55861	-0.318669	-0.761909	0.160615	0.38058	0.164602	-0.0108116	0.408612	0.541524	-1.13881	-0.242054	-0.973107	0.437585	0.365465		-0.885162	0.0718059	0.37335	0.0532645	0.336556	0.934938	-0.74234	0.573558
High Cholesterol + complications34	-0.295258	0.0227892	-0.00630176			-0.414586	-0.368266	-0.533697		-0.748321	-1.90962	-0.387666	-0.395382	-1.3749	-0.522927	0.0978332		-0.623868	-0.429736	-0.751424	-0.102527	-0.751524	-0.794414	-1.3182		-0.143325	-0.172863	-1.45852	-1.57243	-0.550407	-0.611065		-0.248297	-0.232443	-0.394776	-1.52205	-4.20359	-0.91257	-0.210926	-0.454149	0.533949	-0.00541383	-0.470376		-0.27749	0.840586	0.344484	-0.866855	0.158895
High Cholesterol + complications35	0.184616	0.137811	0.37278		-0.913721	-0.117803	-0.289179		0.198157		-0.544566	0.678226		-1.00903	0.27424	0.125387		0.105488	-0.910616	-0.468465	0.133084	0.0757643	-0.0474575	-0.14614	-0.334489	-0.248062	0.397496	0.0142358	0.0636008	0.470055	-0.302316		0.461714	-0.0663371	0.0238275	0.663053	-0.0484384	0.0897927	0.13785	0.198549		-0.42549	0.209246	0.32666	0.345686	-0.241332	0.220696	0.211876	-0.599207
High Cholesterol + complications36	0.391339	-0.0404639	-0.349519	0.635176		0.582869	-0.254977	0.35525	0.204629	-0.174182	0.0587126	0.253326	1.07943	-0.59278	-0.182374	0.516939	-0.0339148	-1.12663	-1.01389	-0.433966	0.276942	-0.0792091	-0.105504	0.0600626	0.143916	0.213341	0.366362	0.180069	-0.363286	0.185017	0.115958	0.40376	0.580194	0.239654	-0.440768	-0.214732	-0.0224219	-0.359048	0.54262	0.333117		-0.538859	0.105402	-0.108347	0.64416	-0.638794	-0.164789	0.209078
High Cholesterol + complications37	0.589269	0.767035	0.670286	-0.571786	-0.240311	-0.116975	0.43703	-0.933863	-0.0422522	0.563498	0.764035	-0.238381	0.255873	0.410987	0.408408	-0.0377296	-0.896049	0.481787	1.17795	1.27887	0.667184	0.81324	0.449957	0.77811	0.327636	0.604334	0.300515	0.639789	0.250214	0.180943	0.327534	-0.00373281	0.0771768	-0.763004	0.693188	0.255	1.133	-0.643087	0.358692	0.341805	-0.208679	0.0220169	0.461077	0.0223439	-0.0120949	0.578495	-0.91466	0.137979	0.623474
High Cholesterol + complications38	0.391104	0.4539	0.538669	0.795646	1.72799	0.355972	0.385597	0.330133	0.241984	-0.0477383	-0.231209	1.03064	0.365465	0.548028	-0.108983	-0.291768	0.541559	-0.0664866	-0.563061	-0.0109592	-0.0811578	-0.217927	0.486402	-0.178519	0.115395	0.340862	-0.0809431	-0.0588309	-1.27156	0.393282	-0.0681124	0.084655	0.849282	0.684611	0.534437	0.326708	-0.319334	0.451008	0.245762	0.0951944	1.58451	0.700712	0.135888	-0.152177	-0.0617963		0.292606	-0.0335254
High Cholesterol + complications39	-0.583281	-0.268225	0.915876	-1.2776	0.168711	-0.122533	-0.497315		-0.433108		0.146105	1.99355		0.139008	0.27959	0.747258		-0.162776	0.271089	0.0210195	-0.315323	-0.39424	0.32396	0.290424	0.00400638	-0.426331	0.0840129	-0.144253	-0.234329	0.267442	-0.272988	-0.291082	-0.651741	-0.443208	-0.211944	0.953715	-0.609759	1.22594	0.00307953	-0.355762	0.268162	0.619543	-0.539217	-0.0713454	0.223513	-0.0172116		-0.457049	-1.37937
High Cholesterol + complications40	-0.0177504	-0.896278	-0.389918	0.853188		-0.307816	0.0857008	-1.28598		0.00662914	-0.256774	0.745101	0.136875	0.757253	-0.130987	-0.0640384	2.17572	0.655969	0.833082	-0.0508331	0.764084	0.652872	0.146707	-0.232117	-0.242332	1.02094	-0.0296496	0.139358	0.0673224	0.136789	0.196058	0.400112	-0.169932	-0.0811289	-0.739089	-0.782729	0.20941	-0.330501	-0.0649723	-0.126231		-0.235887	-0.19624		-0.207468	0.221437	-1.57876	-0.834776	-0.233782
High Cholesterol + complications41	-0.140974	0.839264	1.2898	-0.7381	-0.433106	0.971221	0.553547		-0.198509		-0.174752			-0.0641802	0.155366	0.117121		-0.0644561	0.194181	0.550672	0.87085	0.799835	-0.455543	0.0549212	0.0869383	0.298482	1.27433	-0.195618	-0.132533	0.190487	0.376739	-0.688582	0.285597	-0.396914	0.0294671	1.49406	-0.525206	1.75219	0.265092	-0.162657	-0.634853	0.0262037	0.0664587	-0.1959	0.362883	0.548297	-0.197193	0.889187	-0.604174
High Cholesterol + complications42	0.0655382	0.514677	-0.14954	-0.875079	-0.0262577	-0.405171	0.124989	0.164772	0.18111	-0.145875	0.292562	-1.75559		-0.296057	-0.0270918	-0.338113	-1.36901	-0.0398812	0.184269	-0.266925	0.310043	-0.212748	0.0161587	0.253069	-0.362605	0.846052	-0.487012	0.357339	0.0756722	0.124412	-0.374474	0.0236971	0.473364	-0.117707	-0.848226	-0.941579	-0.0632835	-0.713768	0.272224	0.342436	0.427878	-0.922166	0.276447	-1.38047	0.837801	0.599271		-0.270988	-0.538403
High Cholesterol + complications43	0.569191	-0.525366		0.973035		-0.73919	-0.524605	-1.40731	0.62069	-0.118586	-0.338413	-1.21123		-0.030764	-0.0734583	-0.704619	0.619521	0.00364073	-0.552083	-0.928695	-0.087249	-0.107055	0.0279802	-0.352389	-0.45663	1.17067	-1.02075	-0.279472	0.199203	0.195813	0.0392118	-0.656418	-0.165165	-0.546354	-0.484709	-1.68384	0.139629	-1.12709	0.444722	0.543204		0.214861	-0.0994485	-0.516083	-0.374142	0.440766	0.27889		0.326091
High Cholesterol + complications44	0.00642185	1.23862	-0.320719	0.365081	-0.522309	0.624947	0.0344562	-0.513054	-0.0405087	0.61177	0.421443	1.31664		0.880369	0.524611	0.564389	-0.932745	-0.205454	1.65458	-1.00881	0.203733	0.205683	0.146484	-0.238371	-0.16088	0.743238	0.272033	0.158011	-0.222985	-0.23591	0.131182	-0.248891	0.637712		-0.0209549	0.419473	-0.16613	-1.13314	0.412534	0.36096		0.638739	0.364787	0.120267	0.529946	0.316402		-0.440452	-0.518049
High Cholesterol + complications45	-0.0507831	0.566894	0.25482	-1.14505		-0.568216	0.340313	0.0709637	0.285189		0.410221	0.399117	-0.220144	0.28035	0.0495322	0.338509		-0.234794	-0.439817	0.804407	-0.24505	0.197705	0.472095	0.10862	-0.468038	1.57432	0.573942	0.28122	0.950344	0.237969	0.244672		0.195154	0.336449	0.336299	-0.456169	-0.109481	-1.54295	0.500718	0.448424	0.914901	0.161834	-0.139425		-0.00448269	0.48857		1.26959	-0.0488242
High Cholesterol + complications46	-0.570034	0.540177	2.88665	0.696662	0.475768	0.214218	-0.721389	0.0953929	-0.131726	1.11733	-1.05068	-3.19042	-0.107389	2.03368	0.354624	-0.0992057	0.0790922	-0.0707047	0.421764	0.135457	0.098948	0.0492593	0.442024	0.337535	0.603485	0.144758	0.263748	-0.0883428	-0.129701	0.0790722	-0.837771	0.0959343	-0.0880509	-0.381317	0.0545442	1.08456	0.436085	0.705411	0.42066	-0.0542223	2.62445	-0.0482159	0.482937	0.735694	-0.567656	-1.14355	-1.21727		-0.668207
High Cholesterol + complications47	-0.23102	0.249059	0.605791	-0.63711		-0.082088	0.100783	0.361873	0.131565	-0.0236585	-0.110582	-1.4979	0.0198966	0.266687	-0.0415545	0.133655		0.635166	0.249136	-0.0404384	-0.0260677	0.240064	-0.0140165	-0.0935077	0.193937	0.854855	0.0191073	0.419518	0.885731	0.0194632	-0.457189	0.0188553	0.239742	-0.673675	0.0842627	0.484637	-0.324266	1.37246	0.63494	0.132779	-0.74819	0.338042	0.140493	-0.329399	0.14017	-0.00388179		-0.199382
High Cholesterol + complications48	-0.53148	-0.265856	-1.30917	0.90984		-0.158799	-0.144587	-0.0912327	0.192745		-1.28065	0.614533	-0.0589781	0.545992	-0.403716	0.326493	0.414565	0.313707	0.472299	-1.35795	-0.133714	0.614978	0.364485	-1.32156		-0.825355	0.421232	0	0.845995	0.406969	-0.467353	-0.311028	-0.368382	-0.303067	-0.479865	-0.114305	-0.037392	-0.0836134	0.865165	-0.145173			-0.187578		-0.8077	-0.058832	0.378254		-0.0750988
High Cholesterol + complications49	0.265702	0.466454	0.175848			0.996542	0.0711715	0.264077	-0.318772	-0.665782	-0.512772	0.9653		0.137614	0.459732	0.0913508		-0.810093	-0.106416	0.265298	0.52405	0.328905	0.252581	-0.0724853		-0.152961	0.93006	-0.0753761	-0.826697	0.422783	0.32081	-0.497284	1.00353	0.0103549	1.24466	-0.337973	0.282562	-0.338008	0.0363088	-0.174445		0.173328	-0.0289585	-0.542316	0.478548	0.406568		0.480967	-0.109
High Cholesterol + complications50	0.191442	-0.212521	-0.863925	1.06925	-0.190993	1.26278	-0.0705245	1.16442	0.0105511	-0.50188	0.50421	-1.12674	0.461335	0.726238	0.0841465	0.255091	0.377603	1.18502	0.893573	-0.824096	-0.421721	0.00730593	-0.183182	0.255717	0.0439867	0	1.19075	-0.333316	1.12332	-0.00991925	0.132771	-0.493127	1.12727	-0.564558	0.254789	-0.97939	-0.0708856	0.701595	0.0117307	0.226566		0.407129	-0.25331	0.21578	0.119278	-0.572563	1.52582	0.887759	-0.739655
High Cholesterol + complications51	-0.269003	-0.289902	0.0292905	-0.104322		-0.585133	-0.694405	-0.275716	-0.362391	-0.236341	-1.22872	1.91267		-0.0652771	-0.297461	-0.0938017	0.61377	-0.0465935	0.288115	-1.16491	-0.71582	-0.343854	-0.53205		-0.0612705	-0.741528	-0.591058	-0.0866242	-0.726626	-0.105469	-0.974191		-0.761383	-0.782413	-0.691742	-0.385657	-0.142597	1.33156	0.170379	-0.1142		-1.65112	-0.654105		0.450606		0.407726	-1.69034
High Cholesterol + complications52	-0.32649	-0.0831044	1.35941	0.00709383		-0.417899	0.0798249	-1.64388	-0.377774	0.301601	-1.2574	-2.25716	0.179106	0.393762	0.0539111	-1.34543	0.471276	2.17019	1.19656	-0.920139	-0.556627	-0.237806	-0.333666	-1.00606	0.0068695	-1.16018	-0.611894	0.000685007	1.16205	0.213178	-0.129418	-0.25729	-0.564043	-0.802204	0.29005	-0.325789	-0.00243397	2.14258	0.595281	-0.0174045	3.14044	0.233438	-0.348495		-0.128525	-1.26015	-1.14508
High Cholesterol + complications53	-0.152825	-0.64673	-1.38897	0.429079		0.917386	-0.0041999	0.190358	0.277638	0.0263782	0.0848844	2.34079		-0.525508	-0.0266593	-0.70681	-0.335206	0.273516	-0.136298	-0.151746	0.114024	0.367232	0.181053	0.485083	-0.278687	-0.522619	-0.672809	-0.00725555	-0.259694	0.108176	0.36273	-0.63915	0.78818	0.0541162	-0.574752	0.752534	-1.58938	0.615342	0.407644	-0.114936	-1.09887	0.616124	-0.0476506	-0.532739	-0.41867	0.405678	0.468363	0.00875068
High Cholesterol + complications54	0.308857	0.874442	-0.27758	0.654464	0.11468	0.0348258	0.846351	0.142799	0.132058	1.48625	-0.770653	-0.289662	-0.256949	0.203438	0.251934	-0.216886	0.516603	0.881641	0.313959	0.158412	0.0452868	2.20626	0.171043	0.461073	0.109667	-0.976142	0.596688	0.150171	0.972865	0.360776	0.870264	-0.216036	-0.643775	0.467699	-0.123868	-1.00054	0.0327668	0.933146	0.57843	0.0921557	-0.978835	-0.522798	-0.0386721	-1.03432	-0.0457421	-0.618874		0.914806
High Cholesterol + complications55	-0.456564	0.474246	0.0923653	0.0853435	0.509877	0.467512	-0.469724	-0.286163	-0.335209	0.228377	0.623572	1.78032	0.64229	0.347287	0.205198	0.63253	0	2.06009	0.932798	0.742933	0.177521	0.267956	0.0354995	0.13381	-0.0814121	1.36046	1.73538	0.483549	2.05412	0.183573	-0.010488	-0.253018	-0.191259	-1.48193	-0.2233	0.888493	0.495947	0.426526	0.23338	0.22176		-0.429113	-0.228236		0.527151	-0.625291	1.1037	-0.403841
High Cholesterol + complications56	-0.856898	-0.514122	-0.366521	-0.853104		0.272935	0.53591	-0.644499	-0.508763	-0.850342	-0.625562	-0.878003	-0.412252	1.91953	-0.96608	-1.38404	-0.515771	-0.593213	-0.631825	0.582231	-0.582574	-0.771951	0.0808752	0.189386	-0.464615	-0.660959	-0.450069	-0.406367	-0.0212425	-0.518323	-0.0953938	0.353271	-0.13304	0.558768	0.597731	-0.636543	0.160836	-0.711477	0.0721994	-0.337992		0.0223828	-0.0161274	-0.0869976	-0.631212	-0.322526	0.286719	-1.28663	-0.296742
High Cholesterol + complications57	-0.246696	0.707359	0.778424	-0.959781		-1.09691	0.689126	-0.00858324	-0.139526	0.129789	0.852105	-1.24555		0.277351	-0.323555	-1.92397		-0.0653925	-0.41945	-0.469538	0.0708612	0.23184	0.115951	0.189037	0.489577	0.496617	0.18491	0.194769	0.64234	0.208271	-0.172861	-0.513285	0.305685	0.508781	-0.678979	0.522594	-0.287548	-0.787447	0.345466	0.462121	-1.48468	-0.296452	0.289227	0.632127	-0.259957	-1.17038	-0.135945	0.269547
High Cholesterol + complications58	-0.314448	0.191719	0.880383	0.261087		1.27094	0.613633	1.10962	-0.216377		-0.124299	0.706257	-0.104254	-1.40734	0.104133	0.390573	-0.26617	0.603088	3.16464	0.268779	0.368857	-0.344705	0.873714	0.411246	-0.186601	0.41829	0.585717	0.554774	0.413304	-0.179823	0.76151	-0.244848	1.31392	0.731846	0.276161	0.62602	-0.150788	0.513338	0.0753235	0.215157	-1.48501	0.0877604	0.0214263	1.07546	0.521701	0.160194	0.141238	0.524594
High Cholesterol + complications59	-1.12289	0.463487	-1.11879	-0.352901	0.013205	0.0429744	-0.484982	0.0195028	0.50385	-0.873049	-0.464262		0.301913		-0.82621	-0.29042		-0.460285	0.0174016	0.156038	-1.15331	0.354189	0.0650387	-0.2737	0.0206225	0.714361	0.173207	0.170169	-0.482176	-0.849029	-0.328841		-0.389655	-0.647668	-1.04169	-1.29093	-0.245447	2.54731	0.538114	0.373447	0.0839583	0.86301	-0.671959	-0.596245	0.316438	0.267018	-1.64166	-0.714387	-0.0676264
High Cholesterol + complications60	-0.165719	-0.272263	0.614799	-0.646226	-0.18047	-0.0199926	-0.276539	-0.108543		0.437536	-0.661807	-2.99594		-0.0990946	0.535021	0.362213		0.43357	0.0340527	0.762305	0.410238	0.164365	0.464161	0.455274	0.112435	0.0327969	0.24884	0.130102	0.773665	0.0013997	0.0405218	-0.876559	-0.0447772	0.217683	0.309321	0.915174	0.550557	-0.443505	0.564926	-0.0751736	-0.321239	-0.166462	-0.299116	0.0335302	0.0343776	-0.178847	0.995282	0.141788	-1.49516
High Cholesterol + complications61	-1.17928	0.616803	0.117683	-0.272856	-0.56944	0.0494642	0.70298	0.16457	-0.295984	0.723992	0.553199	-1.42765	-0.0453252	-0.330303	0.264854	-0.583346	0.28887	-0.0966594	0.293711	0.0833948	1.10958	0.0585001	0.114359	-0.0931046	-0.0598027	0.807167	0.576354	0.127462	0.420812	0.115367	0.0107058	1.21774	0.529523	0.351775	0.340445	1.10115	0.386572	-0.672641	0.471165	0.0572947	0.677014	0.713922	0.167534	0.199391	0.495828	0.0343145	1.10773	0.764781	-0.271837
High Cholesterol + complications62	0.598999	-0.224388	-0.47344	-1.7613	0.145404	1.5869	-0.347154	0.0416657		-0.116052	-0.814283	0.736498	-0.105042	0.580815	-0.426335	-0.955046		-0.264124	0.132355	-0.810219	0.0981028	0.909481	-0.492972	0.173548	-0.666094	-0.228	-0.523732	0.0587133	0.727888	0.359241	0.280174	0.344624	-0.78385	0.302023	0.171536	0.765166	0.280498	-0.2074	0.241909	0.234918		-0.386755	-0.0252501	-1.42333	-0.983618		1.06011	0.130831
High Cholesterol + complications63	0.0381337	0.698853	1.15966			-0.413147	-0.594988	-0.247565	0.318824	-0.990757	0.343273	-0.538004	0.689625	0.62115	-0.502652	-0.507723		-0.228236	-0.599969	-0.0733116	0	0.598479	0.086295	0.174075	-0.00679001	0.0702854	0.322463	-0.114488	0.54624	0.511039	0.345118	-0.231531	0.206051	0.263391	0.41394	0.0294193	-0.00512847	-0.225375	0.0160441	-0.109062			0.251347	1.03632	0.25356	-0.924034	-1.33622	-0.813031
High Cholesterol + complications64	-1.08229	0.42505	0.388956	-1.36942	-1.20899	1.9616	0.576334	1.27544	-0.99089	0.0222878	0.177555	-0.648834		-1.02902	-0.451541	-2.58335	-0.635013	1.18235	0.046459	-1.06061	-0.387258	-0.675013	-0.800497	0.0715841	-0.968679	0.827754	-1.22357	-0.193718	0.262501	0.115924	0.172217		0.156621	-0.428797	0.0100355	0.647036	0.47416	3.10067	-0.211853	-0.100235		-0.686088	-0.199677	-0.995153	-0.305413	1.55766	0.731377		0.482524
High Cholesterol + complications65	0.309392	-0.58097	0.288157	-0.114035		0.956503	-0.370552	0.0393823	-0.81841	0.470332	0.270798	0.991153	0.122275	2.77297	0.565826	-0.541042	-0.0676704	-1.09194	-1.80866	0.145647	0.480903	0.163943	-0.474582	0.0150563	0.0479802	-1.36106	0.877064	-0.0190277	-0.399354	0.173171	0.182923	0.246779	-0.257541	-1.02724	-0.328076	0.346896	0.108428	0.368116	-0.0758639	0.035302		-0.515054	0.266702	0.0754553	0.266505	-0.73775	1.26919	0.438477	-0.32767
High Cholesterol + complications66	-0.696029	0.0109244	-0.120033	0.840991	-0.268955	1.27038	-0.213915	-0.147006	-0.352732		-0.67424	1.32638	0.0341559	0.735751	-0.0497058	0.215045	1.11736	1.35707	1.10832	0.5089	-0.20075	-0.155252	0.319508	-0.0591935	0.000919494	0.136373	0.179206	0.304769	0.307477	0.132894	-0.153865		-0.218389	-0.819269	-0.516924	-0.702617	0.735244	1.71511	0.317146	-0.0526945		-2.53762	-0.192944	-0.706133	0.25925	-1.59625		-0.193113
High Cholesterol + complications67	-0.906594	0.112377	-0.541487	-1.73932	0.561295	0.120524	-0.398377	0.451074	0.254928	-0.411496	-0.579891		0.326709	0.637233	-0.369043	2.16123		0.75453	-0.462262	-0.145182	0.0417113	-0.0950437	0.0889958	0.161489	0.503493	0.270502	0.520827	0.41483	0.508138	0.0366753	0.05332	0.539189	0.446403	0.000226133	0.165207	0.301978	-0.113153	0.878132	0.693864	0.0745723	0.247309	0.835942	0.216351	0.829853	0.588671	-0.655205	1.70742	-0.570841	-0.132355
High Cholesterol + complications68	0.46493	0.924261	1.44604	-1.65349		0.141414	-0.53343	0.0553118		0.0368057	0.520058	-2.24997	0.401088	-0.192852	0.417953	-0.0889421	-0.788891	0.00555305	-1.20072	-0.414359	0.312048	0.133154	-0.399417	0.551261		0.0130562	-0.698049	0.479335	0.554638	0.0292063	0.191119	-0.80113	-0.108847	-0.495987	-0.482374	1.03853	-0.0573427	0.061073	-0.125448	-0.0585825		-0.596572	0.0363348	0.112037	-0.0418583	-0.0351475	-0.54515	0.00244514	-0.075706
High Cholesterol + complications69	-0.317081	0.491512	1.94627	-1.0405	-0.0429058	0.493852	0.279854	1.3875	0.525535	-0.369153	0.807285	3.78435	0.101653	0.450164	-0.138426	0.535831	-1.73879	0.147243	-0.663551	0.975606	0.437221	-0.109152	0.41928	0.957093	0.559915	-0.490151	0.787401	0.544684	0.573081	-0.0353362	0.180022	1.46697	0.105302	0.314811	-0.0827359	0.240431	0.761036	3.52155	0.59129	0.0128957	0.139394	0.56474	0.545759	0.626594	1.06222	-1.09657	0.0588054	5.16746
High Cholesterol + complications70	0.140286	0.48812	-0.0531056	0.237577	1.48482	0.942942	0.837729	1.01928	0.416941	1.13735	1.24237	-0.636497	0.0955975	0.6583	0.407531	-0.23266	-0.120321	0.153277	-0.471231	1.65048	-1.32501	0.802299	0.924706	1.44667	0.379258	0.19763	2.25189	0.590587	-0.941682	-1.05378	0.503013	1.36034	1.10488	0.445576	0.280179	0.546284	-0.107808	0.0871519	0.0912826	-0.350245	-1.91407	0.712575	0.749385	1.73138	0.0819942	0.267518	-0.330441	2.12593	-0.51175
High Cholesterol + complications71	0.0570794	-0.753539	-1.2355	-1.18542	-0.386738	-0.0679611	-0.859514	-0.199472	0.486928	2.35447	-1.57279	-1.04471	-0.422068	1.10736	0.172653	-1.94896	-0.936903	-0.415422	-1.09582	0.233533	-1.07162	-0.0678863	0.0734926	-0.302278	-0.136846	-0.140809	0.665537	-0.0898561	-0.372131	-0.448801	-0.279811	-0.302985	-0.46408	-0.878206	-0.905515	-1.37926	0.0313996	1.99786	0.159869	-0.200411		-1.39078	-0.0936694		0.726667	-1.12792	-0.313724	0.247291
High Cholesterol + complications72	0.0152024	0.184175	0.72208	-1.11364		1.21536	-0.0812379	-0.271963	0.140725	0.174276	-0.28051		0.599628	-1.44131	-0.0507802	-0.916754	-0.722461	0.744405	0.299205	-0.612242	-0.954351	-0.0795286	-0.0344454	-0.499661	-0.00020352	-0.158399	0.213026	0.25501	0.598442	-0.0361971	-0.16782	0.0308092	0.626461	0.24461	-0.581422	0.918682	-0.0528528	0.1481	-0.269733	0.00709792		0.620827	-0.387507	0.200406	0.100106	-0.843395	0.107679	-0.499067
High Cholesterol + complications73	0.216873	-0.823693	-0.497816	-0.0970396	0.15399	1.13927	-0.754924	-0.755332	0.0403461	0.807492	-0.286673	3.858		-0.321689	-0.785637		0.0902488	-0.223429	-0.693694	0.110752	0.00804712	0.414568	-0.188566	0.932853	-0.0362223	-0.43564	-0.451399	0.292299	-0.365205	-0.0563811	0.472845	-0.764525	0.119885	-0.147102	-0.000567268	-1.00002	-0.253834	-1.36407	0.150455	-0.0513676		-0.479513	0.0146306	-0.507546	-0.983082	1.05042	2.06598	0.373647	0.1594
High Cholesterol + complications74	-0.313495	-0.674618	-0.464206	0.173878	-1.02216	-0.245019	-0.3558	-0.444545	0.0440288	-0.290263	-0.936684	-2.25913			-0.336915		-0.0290426	-0.427716	-0.0226731	-0.264263	-0.391816	-0.145347	-0.205969	-0.275904	0.0506238	-0.337302	0.284083	0.15395	0.0675917	-0.0890886	-0.888855	-0.20419	0.207519	-0.253358	-0.0656319	-0.604517	-0.0306251	-1.55509	0.152638	0.0106622		-0.628596	-0.346463	0.584899	-0.257576	-0.0125737	-0.111406	-0.0805216
High Cholesterol + complications75	-0.162697	-0.728689	0.777128	-0.279307	1.02398	0.508	0.603453	0.481449	-0.138361	0.506722	-1.57309	2.82029	1.96833	-0.914497	0.458976	-1.69188	-0.811859	0.86381	-0.326069	0.452444	0.541437	-0.241898	-0.256888	-0.259502	-0.45857	0.764148	0.394736	0.644811	0.0755813	-0.487388	-0.0586183	-0.404939	-0.497731	-0.877822	-0.677492	-0.13331	-0.0504768	1.64016	0.104277	0.661273	0.039967	0.122097	-0.61139	0.246257	0.142514		-0.820732
High Cholesterol + complications76	-0.0139983	0.393238	0.569079	0.930841	-0.740624	0.000485167	0.328133	0.15045	0.0527821	-0.690584	-2.91e-05	2.39484	0.403199	-0.0660471	-0.0839762	-0.44007	1.17122	-0.510244	-0.312332	-0.665512	-1.06573	-0.200163	-0.215301	-0.347854	-0.211245	-0.0661434	-0.0954526	0.366332	-0.559712	-0.119119	-0.0231066	0.123594	-0.21766	-0.0833174	-0.262331	-1.0496	-0.332579	0.106063	0.304532	0.0936638	-0.507788	0.454952	-0.0499778	-0.0122871	0.167564	-0.581999	-0.277161	-1.38744
High Cholesterol + complications77	0.171094	-1.0264	-0.247432	1.05406		0.0101557	-0.369064	0.181798		-0.141045	-0.600137	0.105626		0.137513	-0.135472	-0.0409412	0.246605	-0.584272	-1.03129	-0.0962611	-0.95532	-0.111318	-0.217823	-0.699091	-0.681445	-0.155313	0.0364778	-0.102889	0.1196	0.1205	-0.380477		0.0363241	0.445653	-0.363217	-0.368237	0.346346	1.0624	0.885369	0.345427	-0.536699	0.0705019	-0.357432	0.167866	0.0377939	-1.75951	0.04391
High Cholesterol + complications78	-0.190814	0.061789	-1.05736	-0.424499		-0.184337	-0.433057	-0.00708889	-0.195467	-1.08725	-0.407695	5.74605	0.274082	-0.194799	0.165131	-0.511454	-0.879318	0.606972	-0.337874	-0.148342	0.0246361	-0.130419	-0.253268	-0.467155		-1.20258	0.127134	0.163757	0.207254	0.0454198	-0.572913	-0.328864	-0.583776	0.145422	-0.969256	0.581371	0.398894	0.585263	0.425026	-0.0234236		-0.571938	0.177592	-0.452722	0.528736			-0.352255
High Cholesterol + complications79	-0.102055	-0.557892	-0.730166	0.431134		0.010968	-0.446048	-0.725543	-0.36262		-0.471984	-1.1575	-0.244618	-0.182568	0.115388	-0.276483	0.0194847	-0.587272	-0.182077	-0.0503944	-0.676269	-0.160325	0.139227	-0.832026	-0.613009	-0.710594	0.853993	0.160764	0.151447	0.211828	-0.0239684	-1.28659	-0.497779	-0.347191	-1.40426	-1.9428	-0.0888007	-1.13967	0.379463	0.514057	-0.35912	0.011095	-0.53445	0.194995	0.42052	-0.582272	0.726065	-0.485354	-0.485097
High Cholesterol + complications80	0.530665	-0.191633	0.0600285	-0.37459	0	1.37339	0.288457	0.421993	-1.35895	0.0237614	-0.258902	0.244946	1.22059	0.735572	0.0622491	-0.622802	-0.0693179	0.398742	0.531235	-0.15741	0.0722616	0.138085	0.2375	0.310489		0.76081	0.773671	0.474822	0.819557	0.121418	0.00656983		0.133605	-0.30255	-1.14362	0.116498	0.280909	0.506696	0.267845	0.304137	0.19538	0.512592	-0.261778	0.609424	0.369674	-0.362154		-0.0767684	0.21968
High Cholesterol + complications81	-0.355081	-0.229503	-0.532497	0.27765	0.0675811	-0.228109	-0.194601		-0.329786	-0.412356	-1.10853	-1.6342			0.0448483	-1.41041		-0.057196	-0.314923	-0.230682	-0.810371	-0.846456	-0.0178855	-0.457229	-0.34827	-0.0822328	0.154958	0.0350914	0.481211	-0.0830566	-0.725208		-0.246268	-0.398034	-0.123304	0.0875118	0.0417108	-1.03073	-0.160019	0.0411154	-0.861312	-0.00457638	-0.510027	-0.0233516	0.590494	-1.00417	1.23033	-1.39343
High Cholesterol + complications82	0.391461	-0.917263	-1.31691	1.18581	1.24678	0.329521	0.210532		0.346396		-0.318771			1.108	-0.467385	-0.294905	0.540976	-0.940525	0.010631	0.965754	-0.38389	0.468946	0.749128	-0.42403	0.0427127	-0.228217	2.00441	0.892786	-0.289676	-0.713047	0.0976759	0.850418	0.343558	1.16644	0.361255	-1.25523	-0.319887	1.35867	0.445372	0.371876		0.32762	0.418355	0.774418	0.499567	0.00917865	1.46967	1.19103	-0.258561
High Cholesterol + complications83	-0.0273928	-0.311383	0.618518	-0.240252		0.167557	-0.293936	1.54069	0.00629735		-0.194478	0.864972	-0.864625	0.108594	-0.401856	-0.487256	-0.146795	0.997249	-0.19806	0.206646	0.33719	-0.919664	-0.391866	-1.29254	-0.298747	-0.144295	0.273708	0.147639	0.704487	-0.249094	0.142598		-0.226464	-0.0196133	-0.0849136	0.106776	0.0176799	1.852	0.663226	0.101146		0.073206	-0.143465	0.682737	-0.252251	-0.706936	0.284977	0.521795	-0.475551
High Cholesterol + complications84	-1.31717	0.357026	1.22533	-0.771225		0.0244387	0.430673	2.0753	-0.461181	0.136148	-0.755621	1.97536	-0.14519	-0.547353	0.179107	0.0778507	-1.24406	0.500332	0.016226	-0.550195	-0.0248902	-0.176212	-0.218726	-0.381984	-0.898446	-0.831153	-0.179708	0.441719	0.610531	0.140499	0.179783	-0.165256	0.561401	-0.450847	0.777009	0.622596	-0.217822	4.50206	0.123036	0.0466257	0.240824	0.0122929	0.0305894	0.445737	0.0238495	-1.48298	-0.485043	-0.679115
High Cholesterol + complications85	-0.818107	-0.0756119	-0.643944	-0.140925		1.03584	-0.197184	0.771906	-1.13643	-0.251445	0.393595	-1.54391		0.3421	-0.406542	1.00558	-0.43558	0.712646	0.999843	-0.487184	-0.494499	0.401578	-0.0378648	-0.260342	-0.708531	0.0299682	-0.806228	-0.0709265	-0.528967	0.0551638	-0.279945	0.150426	-0.280154	-0.457906	0.115499	0.948858	-0.500664	2.99579	0.249513	0.289951		-0.70729	-0.476529	0.441989	-0.0980741	-0.528	0.00446453	-0.540766	-0.229549
High Cholesterol + complications86	-0.237857	-0.365842	1.57305	0.247098		0.00111077	-0.812863	0.603943	0.0915441		-0.161265	1.39593	-0.342112	0.917982	0.382143	-1.08421	-0.254816	0.541071	0.65144	-0.169715	-0.0921642	1.27951	-0.0664106	0.0847001	0.153545	0.0208649	0.103616	0.257424	-0.159129	0.50052	-0.400179	-0.00986631	-0.178929		-0.473097	-1.22353	0.307661	1.76099	0.350353	0.20577		1.10973	-0.384308	0.207173	-0.614421	-0.628206	-1.09051		-0.124738
High Cholesterol + complications87	-0.0542294	-0.416136	0.777875	0.501485	-0.376379	0.585879	-0.34921	0.0653715	-0.686794		0.0977869	1.64042	1.60003	-0.356774	-0.271758	0.290458	1.13941	-0.439253	-0.262699	1.06267	-0.917612	-0.0110829	-0.046918	-0.802153	0.423333	0.151828	0.143386	-0.0665799	-0.10097	-0.586769	0.192118	-1.04169	-0.600605	0.260208	0.0475882	-1.25599	-0.0535912	-0.906489	0.135964	0.22274	-0.850687	0.122123	-0.531354		0.06476	-0.0677198	-0.16006	-0.671382
High Cholesterol + complications88		0.901736	-0.154056	-0.329712	-0.0431353	-0.0675537	-1.13324	-0.423167	0.279172	0.0269248	-0.143026	1.07095	-0.543939	-0.425086	0.0152529	-0.192462	-0.748091	-0.00804659	0.159123	-0.377091	-0.281644	0.489699	-0.287542	0.0690256	-0.331194	0.177818	0.58687	0.0779554	0.652624	0.194161	-0.266076		-0.0145203	-0.151437	0.331114	0	0.311562	-0.274567	0.421976	0.407195		-0.324847	-0.0436945		0.703962	-0.500268	1.23422	-0.0992693	-0.550906
High Cholesterol + complications89	0.280227	-0.606854	-1.94572	-0.0950268		-0.175009	-1.13763	-0.62737	-0.938047		-0.887825	0.573264	-0.46525	-0.607842	0.388109	0.0323613	-0.851647	-1.19072	0.204141	-0.358775	-0.41029	0.496861	0.0382253	-1.31865	-0.108584	-0.118781	0.130785	0	-0.762444	0.0856803	-0.472341	-0.955841	-0.885309	-0.343879	-0.0221486	-1.28531	0.209317	-0.587956	0.293728	0.0699121	-0.382686	0.470857	-0.428539	-0.385832	-0.118737	-0.872549	0.871921
High Cholesterol + complications90	-0.477217	0.387185	0.16473	-1.00994		0.06345	-0.547728	0.45091	0.255265		1.04294	0.683996	0.221743	0.0387238	0.447535	0.441829		0.522653	0.0872858	-1.32688	1.95426	-0.404839	-0.286993	0.272112	-0.508423	1.58197	-0.266921	0.0177355	-0.192973	-0.244772	0.933644	0.1232	-0.0924588	-0.256488	0.130269	0.819598	-0.426928	1.09932	0.118188	0.145739		0.661481	-0.0130111	0.929691	-0.00722977	-0.158279	1.34869		-0.87301
High Cholesterol + complications91	-0.912989	0.927863	0.145419	-0.0502428		0.216304	-0.479956	1.23145	0.302197	0.81204	1.03676	-2.43925	-0.122051	0.00221908	0.431451	0.873792	-0.0724242	0.892468	0.843624	-0.571856	-1.72232	0.21619	-0.243137	-0.502261	0.00802254	1.14827	0.285694	0.431461	0.0899052	-0.105074	0.380097	0.0248505	-0.42193	0.047679	-1.62239	0.83773	-0.173323	1.59179	0.877359	0.645101	-0.994407	0.625436	-0.709371	0.624514	0.397458	0.583716	0.81645	-0.613479	0.437094
High Cholesterol + complications92	0.428244	-0.0738266	-0.465493	-0.415533	0.799835	-0.260135	-0.431447	0.000212065	-0.586331	-0.0310883	-0.376502	-1.06968	0.220042	-0.148701	-0.194044	-1.66271	-1.33875	0.528973	0.669775	-0.146972	-1.49166	0.0941805	0.199918	-0.41676	0.0257493	0.583984	-0.160558	0.115041	0.183602	-0.730288	-0.361878	-0.247803	0.396033	-0.10187	0.382963	-0.80307	-0.176624	0.0472183	0.487113	0.440093	1.65012	0.59577	-0.109127	0.331218	-0.462633	-0.405632	-0.52724	0.623652	-0.839417
High Cholesterol + complications93	0.185158	-0.532323	-0.0729803	0.869362	-0.137496	0.212429	-0.0543314	1.37916		0.771414	0.0808091	-0.40204	-0.194842	0.896541	-0.900357	-0.275902	0.394473	0.894498	0.200071	-0.452662	-0.19145	0.243488	-0.0212833	-0.362268		-0.388628	0.0465778	0.112298	0.593125	0.190774	0.153733	0.587839	-0.0219574	0.194322	-0.78533	0.0385055	-0.156869	0.819228	0.337507	0.0915617	0.629617	0.384536	-0.358676	0.68624	0.408762	0.0954565	1.43002	-0.557149	-0.450197
High Cholesterol + complications94	-0.149642	0.316571	0.0256517		0.55154	0.239012	-0.0819643	0.536371		-0.967587	0.606119			-0.31404	0.341341	0.398482		0.613256	1.05115	-0.394344	-0.34496	0.370244	0.139738	0.191177	0.425013	-0.15655	0.52991	0.367751	0.873652	-0.503865	0.253442	-0.343285	-0.228048	0.797183	-1.05991	-0.424884	-0.0586673	1.15846	0.551326	0.0728246		0.410166	0.117476	0.0400014	0.10017	0.108777		-0.204729	0.302341
High Cholesterol + complications95	-0.973645	0.549089	0.744914	-1.37229	-0.820221	0.159833	-0.306139	0.47288	0.478627	0.22798	0.179398	-2.70874		-0.161835	0.360505	-0.0637914		0.657523	0.321426	-0.47805	-0.169686	-0.0434245	-0.231505	-0.217167	0.156856	0.419868	-0.0493532	0.164571	-0.104056	-0.18686	0.386751	-0.957796	-0.697372	-1.00741	0.209101	-1.41196	0.158135	3.38996	-0.106828	0.825436		0.130725	-0.306466	-0.473255	-0.0387272	-0.26539	-0.31731
High Cholesterol + complications96	0.00487166	0.641987	-1.37633	0.810923	0.111188	-0.104047	-0.19212	1.20795	-0.101598		1.59078	0.118962		0.626114	-0.0886891	-1.44419	0.964315	0.404234	0.0944683	-1.03759	0.0960585	-0.31207	-0.100119	0.0269624	-0.108947	1.2841	0.122769	-0.16641	0.0997599	0.139905	0.55721	-0.0466438	0.262714	0.265849	0.0103111	1.91568	0.472599	0.661587	0.541738	0.822479		0.598626	-0.190839	-0.0952626	0.217808	0.169493	0.552688	0.423136	-0.157166
High Cholesterol + complications97	-0.126626	0.0180878	-0.0943958	0.386851	-0.0754775	0.231721	0.494582	-0.972889	-0.0291223		0.245615	3.84207	0.387211	-0.0279416	-0.696433	0.0727661	0.376113	-0.462515	-0.208022	0.510022	-0.100508	-0.202713	-0.0756843	0.0886964	0.189282	1.16999	0.326853	-0.0736499	-0.390023	-0.497447	0.0835244	0.100383	0.0748212	-0.152245	-1.00856	0.433926	-0.304643	-0.213024	0.239808	0.216961		-0.443521	0.0215108	0.415102	-0.106608	0.40534		0.00631683	-0.511632
High Cholesterol + complications98	-0.0908477	0.96903	-0.0576686			0.0618636	0.151705	0.552772	-0.406848		0.373131	3.75923		-1.1873	0.328981	-1.16055		-0.460101	-0.228058	0.556827	0.897461	0.449116	-0.126971	-0.0882437	0.199923	0.669332	0.437028	0.160373	0.651285	0.479539	-0.020862		0.740864	0.20518	-0.0145838	-0.78403	0.306589	-0.711243	0.739619	0.425019	-1.75541	0.556588	0.285695	-0.48105	0.117537	-0.603106		-1.04028
High Cholesterol + complications99	0.0306939	0.621136	1.41113	-0.206016	0.0528862	0.161026	0.684663	0.550762	0.562872	0.239084	-0.304417	2.50468		0.190607	-0.121155	-0.153436		0.0317918	0.62532	-0.113619	0.0356788	0.167746	-0.0867509	-0.210726	-0.0580794	0.18942	-0.0645209	-0.347155	-0.146148	0.152342	-0.0504265	-0.104489	0.717142	-0.00420901	-0.58808	-0.617304	-0.485061	0.0826413	0.184378	-0.00382711	-1.28016	0.87589	-0.0441311	-0.2398	0.0790531	0.596029	1.01801		0.358304
High Cholesterol + complications100	0.392592	0.32699	0.531895	-0.0853341		-0.929139	0.525659	0.511386	-0.179463	-0.389645	0.573064	2.61836		0.0601034	0.0209878	-0.0702496		-0.227381	-2.09306	-0.487933	0.695192	-0.111035	-0.227496	-0.464593	0.146058	0.510004	0.389224	-0.0846565	-0.228021	-0.00205171	0.431304		-0.0391145	-0.339167	0.383871	-0.362925	-0.523876	0.42441	0.534943	0.321754	0.762912	0.837242	0.239877	0.0750876	-0.342683	-1.07198	0.83249	0.449694	0.250122
High Cholesterol + complications101	0.49319	0.638878	-1.87362		-0.857655	-0.0176988	-0.435207	-0.599549	0.141153	0.181335	0.55739	1.08633	0.34492	0.13882	-0.0900427	0.121178		-0.863923	-0.475884	-0.235817	-0.0718281	0.120898	-0.203964	-0.477637	-0.494497	0.335067	0.386741	-0.102066	-0.0998769	-0.0471918	0.0618853	-0.0943715	-0.231062	0.433664	-1.35215	0.263801	-0.0424363	-1.25706	0.531013	0.351349		-0.352947	-0.277397	-0.197327	0.182111			0.126134
High Cholesterol + complications102	-0.473238	0.109552	0.337494		0.1712	0.125725	-0.14735	0.611355	-0.424622	0.913207	0.533677	1.85381	1.01945	2.85736	-0.656456	1.17073		0.52633	-1.01989	-2.51714	-0.234759	0.919921	0.0843286	-0.0639014	0.0704745	1.43232	-0.229334	0.403486	-0.0418449	-0.229339	0.271648	0.249375	0.0488596	0.354177	-0.234748	-0.225255	-0.182633	1.25225	0.733231	0.147976		0.630067	-0.318137	-0.250096	-0.158294	0.843014		-0.0872142	1.11152
High Cholesterol + complications103	-0.0564107	-0.153349	-0.043386	0.944486	-1.23185	0.0946709	0.044253	0.322356	0	-0.0920099	0.140823	1.85042	0.0551451	0.536798	0.659608	0.823805	-0.45571	1.70214	-0.461572	0.441853	0.82605	0.355615	-0.0790975	0.0921764	-0.124417	0.13685	0.241638	0.464246	0.797843	0.242572	0.0475577	-0.229851	-0.125536	0.0225256	0.195616	0.742906	-0.0149401	0.236134	0.426454	0.0507528	-1.55117	0.141377	0.182867	-0.876978	-0.0411091	-0.810646	0.149379	0.506731
High Cholesterol + complications104	0.0745451	0.920687	-0.372371		-0.921047	-0.142042	0.609043	-0.374373		-0.509527	1.29864	-0.208652		0.0950993	0.95462	0.565634		0.472947	0.30772	0.95965	-0.0128168	0.703039	0.40846	0.542784	-0.482793	1.73849	-0.154066	0.423038	0.0380825	0.158012	1.0999	0.00262173	0.721707	1.1999	1.29615	-0.731975	0.392176	-0.148619	0.83904	0.600927		0.234099	-0.339019	0.233766	0.572529	2.46845	0.120896		1.0083
High Cholesterol + complications105	0.584999	-0.0879887	0.525441		-0.13463	0.270705	0.748433	1.43637	0.111118	0.298944	0.579958	-0.565377	-0.201589	-0.135152	-0.185349	0.479301		-0.742273	-0.240259	0.204325	1.00683	0.145486	0.415161	0.36037	0.0377108	1.40733	0.228894	0.16444	-0.326809	0.306098	0.144672	0.220448	1.21783	0.738358	0.275649	1.53857	0.174367	-0.180101	0.371583	0.215085	-0.862361	0.306328	0.361434	0.651846	-0.12603	0.542177	0.057176	1.82447	-0.113984
High Cholesterol + complications106	0.124768	0.361314	-1.7583	0.259136		1.11799	-0.745156	-0.387317		-0.0565534	1.44182	-0.230194	-0.224034	0.228682	-0.812302	-0.282459	0.130779	-0.279486	-0.424467	-0.299658	-0.130165	0.185774	-0.00316539	0.221162		1.60776	-0.51431	0.38461	0.760758	0.00331703	0.308273	-0.3898	-0.283027	-0.174433	-0.289398	-0.421814	0.221309	-0.709225	0.108853	0.498544	-2.10311	-0.593069	-0.416239	0.321199	-0.0774985	0.100308	-0.175976	-0.187254	0.268577
High Cholesterol + complications107	0.521296	1.18487	0.300966	-1.40741	1.23026	-0.203729	0.54343	-0.423835	0.338712	0.359752	1.26717	4.058	-0.193693	0.861362	0.483426	-0.783445		-0.443818	-1.04079	0.671522	0.513463	0.720882	0.738595	0	0.223988	1.39601	0.635531	0.433292	0.748844	0.440896	0.255179	-0.351249	0.188569	0.569121	0.0829417	0.338256	1.11758	-0.212997	0.814669	0.476549	0.920028	0.553013	0.16323	0.879289	0.267295	1.38613			0.480724
High Cholesterol + complications108	0.14939	0.793516	-0.59827	-1.28278	-0.682852	-0.772108	-0.311908	-0.875835	-0.361227		-0.546443	-0.283913	0.445885	-0.0356086	0.0978597	-0.503398		-0.675247	-0.961992	-0.542183	-0.82964	-0.255172	-0.226937	-0.439562	0.000900867	1.14441	-0.0616393	-0.0584846	0.0365567	0	0.0440998		-0.406627	-0.0462399	-0.246626	1.09767	-0.242702	-1.05397	0.24864	0.192109		-2.15604	-0.353575	-0.427728	-0.317162	0.315836	-0.483697	-0.0628607
High Cholesterol + complications109	0.279306	-0.0767597	1.09363	-1.33028	0.038983	-0.491378	-0.889513	0.0270157		0.291858	0.112869	-2.13724		0.556237		0.0406547	0.0515939	0.428279	0.0851007	-1.56414	-0.733868	-0.282962	-0.0806115	-0.837466	-0.383768		-0.394927	0.0370339	0.587413	-0.174126	-0.827298		0.0373136	-0.622459	0.127547	1.43817	0.29318	0.124921	0.524444	0.103209		-1.81108	-0.189468	-0.641008	0.420769	-1.38828	-0.152734	-2.63977
High Cholesterol + complications110	-0.0929282	-0.600498	-1.30104	1.44534	0.36314	1.14875	-0.268406	0.700167		-0.336642	-0.604952	0.733747		0.51526	0.156034	-0.202955	1.10362	-0.0478417	0.57451	0.0761791	0.265471	0.551624	0.0133849	-0.135788	0.0873187	-0.364055	0.914139	-0.0530051	-0.121019	0.239078	0.242082	0.397376	0.444583	1.19512	0.999065	0.570091	0.336735	-0.294306	0.486228	0.0252753		0.350315	0.32559	1.32587	0.337929	-1.14039	0.847608	0.794694
High Cholesterol + complications111	-0.150944	0.0232159	1.22301		0.055885	1.07005	0.411307	1.14336	-0.334702		-1.98972	0.970588	0.93887	-0.0424581	0.375293	1.08467		0.130204	0.320303	-0.0152112	0.279959	-0.576986	-0.619243	0.371477	0.0836269	-1.16676	0.061669	0.200676	0.137606	-0.061951	0.0665066	-0.672682	0.361003	0.0782454	-0.0265291	0.396301	0.342879	0.195217	0.0786071	0.0922588		0.164224	-0.322446	-0.0152862	-0.0426669	-0.477302	0.379757	0.531913	0.229446
High Cholesterol + complications112	-0.177781	0.115522	0.429212		0.193021	-0.608815	0.32066	0.802812	-0.0978636		0.811303	2.44385	0.18487	-0.520042	-0.176712	-1.17657		-1.04252	-1.55915	0.0171543	0.207839	0.0646914	-0.257563	-0.153752	0.268241	-0.366218	0.308832	-0.219753	-0.515243	-0.0346397	0.177443	0.329606	-0.200385	-0.252223	0.424798	-0.282872	-4.31306	-0.0468338	-0.00933449	0.213792	-1.62643	0.538512	0.0892621	0.133096	-0.0992827	-0.503587	1.08555	0.0116153	-1.32709
High Cholesterol + complications113	-0.417345	-0.466924	0.42622	-0.85249	0.935927	-0.832405	1.93771	-0.261192	0.454603	0.407609	-0.567095	0.807529	0.0969362	1.43157	-0.229006	0.651701		0.381465	-0.480818	1.04265	1.09538	0.628795	0.867468	1.24139	0.513485	-0.194864	0.543197	0.468935	0.194474	0.00342178	0.438856	1.48061	-0.106733	1.25778	0.0456685	-1.15545	-0.154928	1.9907	0.789928	-0.0842195	-0.632644	0.454035	0.501634	0.0614738	0.234446		0.683284	1.73493
High Cholesterol + complications114	-0.108674	1.08696	1.37315	-0.592644		1.12726	0.298201	0.529133	0.547541	0.0117117	0.649055	2.86239	0.596815	-0.379468	-0.154424	-0.426577	0.153561	0.332196	-0.16192	0.190487	0.840167	0.265213	0.1351	-0.202101	-0.209344	1.47671	0.185644	0.261471	0.820781	0.35226	0.311029	-0.0753645	0.814323	0.708449	-1.16075	-0.414172	-0.52478	-0.331748	0.703262	0.5043	-0.581281	0.51603	0.207456	0.32713	0.00582977	0.726548	0.808072	-0.21992	0.892255
Corory artery disease1	-0.260267	0.402657	-1.41135	-1.46463	0.139368	0.596355	-0.708874	0.0632075	-0.575892		-0.707745	0.32327	-0.138163	-1.02472	-0.271805	0.324659		-0.767311	0.914951	-0.708295	0.342352	-0.273635	-0.360271	-0.410028	-0.389191	0	0.59472	-0.129183	0.417941	0.126309	-0.114052	-0.944643	-0.441785	-0.456315	0.238376	-1.40481	0.343944	-0.802354	-0.056365	0.0720222			-0.181883	-0.772671	-0.129855	-0.742821	0.493593	0.268792
Corory artery disease2	0.0357498	0.318775	-0.866088	-1.39127		-0.264773	-0.268917	-1.88171	-0.605991	0.0110638	-0.483895			-0.200465	0.0890757	0.000429038		0.768453	0.533528	-0.504781	-0.604588	-0.578497	-0.547411	-0.673678	-0.433597	0.858141	0.240373	-0.895213	0.338313	0.170382	3.42032		-0.795181		-0.142893	0.963959	-0.110346	2.73413	0.227458	0.304187			-0.435832	-1.23272	0.247619	-0.449751	-1.40752	-1.22914	-0.73468
Corory artery disease3	-0.126111	1.02281	0.0193254	-0.802853	0.698341	0.0410002	0.0716535	-0.218825	0.12088	0.752369	-1.34424	1.56334	-0.977091	1.64281	0.500465	0.372758		0.477471	0.54787	1.15556	0.0539663	0.311389	0.454952	0.438127	0.240441	-0.566708	0.659934	0.908285	0.00589764	-0.340371	-0.143711	0.211172	0.335554	-0.84675	-0.505367	0.441706	0.114049	0.582898	-0.379634	-0.315126			0.213828	-0.821762	0.416458	-1.30776	-0.324984	0.431297
Corory artery disease4	0.377378	0.546495	-0.49398	1.01897	3.21668	0.33824	0.210466	-0.306479	0.626484	0.15734	0.524774	3.58832		0.181025	0.450532	-0.115263	-2.8823	0.422308	0.0212111	0.773869	-0.839616	0.651016	0.440513	0.338748	-0.129795	0.0265751	1.0449	0.42028	0.72048	-0.258198	-0.472545	-1.45418	-0.48916	0.389001	-0.0900178	-0.939069	0.173912	0.071023	0.0549815	0.321861	-1.3148	-0.386247	0.0602877	-0.352022	0.188208	0.0173784	1.31478	-0.638349	0.142913
Corory artery disease5	-0.13004	-0.420068	-0.809359	0.101181	0.439574	-0.370059	0.109673		-0.288567	-0.663496	-1.80459	3.0789		-0.567609	0.40455	-0.159124	-0.411978	0.644955	-0.0783082	0.399782	0.168286	0.154923	0.000834631	-0.318034	-0.159407	-0.493993	0.731763	0.44206	0.569761	0.526524	-0.232587	-0.227284	0.278244	-0.638724	-0.373395	-0.648791	0.659831	0.597397	-0.358878	-0.129593	-1.07952	-0.773034	-0.316722	0.342838	-0.095986	-0.861884	0.667114	1.01636	-0.667176
Corory artery disease6	0.196934	0.142946	0.897277		1.13016	0.855704	0.0663417	-0.251688		0.0288046	0.0124079	-0.241096	-0.919649	-0.10837	-0.358024	-0.509343		-0.149091	-0.624743	0.348584	-0.101019	0.827573	0.125237	0.437698	0.61142	0.066271	0.371608	0.513181	0.695468	-0.165185	0.256197	-0.373476	0.515749	0.334709	0.304837	-0.568022	0.646222	-0.507489	-0.408133	-0.0719163		0.118222	0.299303	-0.212536	-0.0320456	0.294985	0.139734	-0.214682	0.404965
Corory artery disease7	0.992712	0.121363	0.863287	0.20619		0.0400903	0.509288	0.82498		-0.117329	0.533577	-1.64032	-0.420425	0.429201	-0.281318	0.811501	0.339946	-0.322192	0.112408	0.310155	-0.0188782	-0.122786	-0.162601		-0.545262	0.539324	0.255105	0.0105899	0.0417985	0.819365	0.0770417	0.739258	0.485814	0.687184	0.378752	-0.12069	-0.250483	0.273816	0.112981	0.216336		-1.20594	-0.0636137	0.247111	0.801081	-1.43947	-0.242247	0.463058
Corory artery disease8	-0.248358	0.251333	-0.041824	-1.19736	0.486742	0.487196	0.246612	0.143482	0.0847113	-0.0489455	1.15897	2.78606	-0.93883	0.624832	0.51925	0.581504	-0.940608	0.0586402	1.56136	-0.176502	0.57451	-0.0569916	0.349636	0.488174	0.377449	0.106732	0.326469	0.161471	-0.711327	0.180239	-0.306933	-0.551989	0.940753	-0.714326	1.19459	1.56408	0.164237	2.11823	-0.383126	-0.66098	-1.85412	-0.548237	0.287511	0.96231	0.643062	-0.179485	-0.12812	0.923583
Corory artery disease9	0.497339	-0.727728	1.38148	-1.12345		-0.179033	-0.00961446	0.934136		-0.265169	-0.074745	3.97407	-0.187861	0.067954	-0.0460405	-0.295164	-1.13777	-0.332179	0.0223209	-0.133691	1.00742	0.375041	0.157946	0.578043	0.666337	-0.778845	0.638077	0.244926	0.169257	-0.174424	0.266798	0.963414	0.387797	0.613022	-0.53502	0.144449	-0.613476	0.668024	-0.402756	-0.24095		-0.246538	0.0640648	-0.627856	0.130067	-1.4478		1.41665	-1.54587
Corory artery disease10	-0.114947	-0.35278	-0.109751	-0.826513	-0.821091	0.373933	-0.769265	0.82064	0.0381533	0.423796	-0.356318	-0.0642565	1.23541	2.22183	0.0470072	0.790797	-0.0982576	1.49954	0.500699	-2.05528	0.195379	-0.424519	0.104805	-0.429619	-0.257794	0.335219	0.0775449	0.133814	0.742193	-0.133618	-0.0808542	0.170482	0.0383494	-0.197726	-0.357125	-0.275533	-0.379013	0.73611	0.500987	-0.145455			0.0415936	0.241054	0.130982		1.8005	0.625142
Corory artery disease11	0.0628025	-0.719093	0.343006			1.06936	0.666798	0.203664	0.437862	0.289801	0.512121	2.14529	1.03355	-0.0399526	0.515623	0.777133		-0.41278	-0.34104	-0.0527544	0.0517704	0.0822055	0.228284	-0.133079	0.101312	-0.362822	0.0363177	-0.0188351	0.330979	0.00406103	-0.095485	1.01887	-0.0587623	-0.213487	0.279948	0.687682	0.0945991	0.0516796	-0.972678	-0.0421867		-0.282069	0.0085925	0.55588	0.314165		2.61881	0.369413
Corory artery disease12	0.610023	-0.10937	-1.00927	0.151045	1.23207	-0.506175	0.514016	-0.38149	0.208158	0.555156	-0.173199	-1.94219	0.0122237	0.89363	0.110128	-0.984363	-0.0141228	-0.524216	0.191094	1.02977	0.62896	0.886536	0.746953	0.744963	0.489937	0.718297	0.888561	0.702464	0.809332	-0.281123	-0.183847	0.253036	1.01187	0.334192	-0.00241661	0.160392	-0.0153926	-0.771236	0.074951	0.000663791	0.213359	-0.61487	0.725353	0.427682	0.996662	-0.369274	-2.09799	1.0806
Corory artery disease13	0.44184	-1.03932	0.277095	1.29225		-0.466865	-0.15282	-0.204917	0.247668	0.0835831	-0.249659	-0.15697	-0.196617	1.4407	0.351439	-1.18498	0.982337	0.204017	0.619246	-0.408849	-0.0696269	0.498153	0.167156	0.0268	-0.346617	-0.158045	-0.0533985	-0.0595916	1.35698	0.0245537	-0.924854	-0.381897	0.195359	0.75152	-0.195352	-1.17953	0.181884	-0.836308	0.36539	-0.095289	-0.996947	-1.2261	-0.65657		-0.0688278	-1.15205		0.995755
Corory artery disease14	0.568676	-0.893032	-0.423948		0.301312	0.578876	-0.85536	0.666819	-0.0191545	2.16529	-0.396533	0.941871	0.312594	1.93954	-0.113236	-0.189445		-0.70919	0.145107	-0.174686	-0.210629	0.195786	0.17124	0.39178	0.036687	0.416996	0.297471	0.330196	0.487364	-0.531216	0.32537	0.997783	0.864148	0.293556	0.053448	-1.17549	-0.432659	0.449649	0.153374	-0.158104	-0.0954267	0	0.216616		-0.156357	0.270578		1.06922	-0.320752
Corory artery disease15	-0.283291	-1.46709	1.05547	0.175581	0.0096096	0.285033	0.505067	0.00818891	-0.205452	0.341189	-0.0676125		0.675093	-0.591787	-0.419297	0.570666	-0.579525	-0.481662	-0.519585	0.0592836	0.00416578	-0.400521	0.054345	0.0221471	0.19706	-0.300258	-0.220853	-0.214706	-0.138824	0.476238	-0.253979	0.495329	0.358079	0.749614	-0.418146	-0.765374	-0.442863	-0.531196	1.01675	0.130212	-0.562433	0.560025	0.438346	-0.714792	-0.156526	-1.08432	-0.0475431	0	-0.63558
Corory artery disease16	-0.052761	-0.388918	0.881027	-0.792909		-0.095338	0.0613809	0.0130802	0		-1.29939	-1.76905	-0.44146	-0.0149146	-0.812972	-0.474663	-0.935994	-2.15972	-0.667697	-1.30092	-1.52923	-0.0855181	-0.0250228	-0.745619		0.257141	-0.506997	-0.441719	-1.20168	0.0872088	-0.436621	-0.121093	-0.901007	0.550682	0.556481	0	0.0164378	0.846866	-0.177679	0.0797455			-0.587995		0.268233	-0.719482	0.174841		-0.585432
Corory artery disease17	-0.138527	-0.0986729	-0.264466	-0.300785	1.26069	-0.525505	0.452045	-1.04366	-0.00579898	0.398528			-0.402468	-0.409655	-0.471303	-0.628759	0.0640341	1.08084	0.332339	-0.18343	0.394203	0.651662	0.342736	-0.710567	-0.00356895	0.361001	-0.109546	0.253737	0.183283	0.0586172	-0.307205	-0.00826175	-0.616962	-0.752589	0.287623	0.552374	-0.0737006	1.06725	-0.428575	0.00263282		-1.85221	-0.193709	-0.591392	0.0544755	0.125133	0.906665	-0.597598	-0.709748
Corory artery disease18	-0.574885	0.795467	0.655546	-0.553775	0.684745	0.592358	0.129838	1.24609	0.0181685	0.600074	0.166895	-0.930409	-0.620726	-0.372367	0.047415	0.481758		0.850911	-0.321068	-0.712331	-0.662052	1.41806	0.132986	-0.172554	-0.123245	0.659353	0.314096	0.315217	0.559152	-0.0300348	0.135531	0.720682	1.85555	1.17065	0.250648	1.8746	-0.0634724	1.42259	0.403317	0.586159	0.204522	1.53301	0.145381	1.26761	0.241655	-0.226556	0.728879
Corory artery disease19	-0.512978	0.00490787	1.06305	0.96333		0.180884	-0.551064	-0.266046	0.0351546		0.776403	0.333616		-0.646617	0.157263	-0.138526	0.380094	-0.723347	-0.569104	-0.619964	0.145454	0.224489	-0.149563	-0.73713	-0.443551	0.89545	-0.331103	-0.266466	-0.200783	0.211678	-0.44686	-0.810565	-0.0306081	-0.219123	-0.362598	-0.425907	0.554272	-0.594924	-0.193575	0.63526		-0.0953102	-0.114386	0.26378	0.457327	-0.22764	1.63177
Corory artery disease20	-0.759045	-0.223123	-0.291805	-0.525479	0.315203	0.00975652	1.36177	0.00197815	-0.175744	0.399933	-1.04275	-0.672758	0.242786	0.212925	0.278672	0.832738	0.258101	0.741049	-0.237183	0.125935	0.692017	-0.0621187	0.245604	0.0943472	-0.332683	-0.704014	0.901874	-0.0379955	0.316368	0.0188541	0.00482021		-1.04876	-0.178286	-0.0322393	0.454293	-0.0515241	0.920587	-0.226294	-0.34206		-1.66643	-0.0266799	-1.09901	0.525098	-0.661054	-1.20576	0.256611
Corory artery disease21	0.00196916	-0.649678	-0.414778	1.02874		-0.457117	-0.0206505	-0.641668	-0.292588		-0.301217	-0.289354	0.133438	1.13487	-0.26798	-0.129207	0.62285	-1.54883	-1.33884	-1.61335	0.672811	-0.248198	-0.596876	-0.66551		-0.462988	-0.138966	-0.194943	-0.107682	0.41169	-0.0296215	0.162851	-0.00127528	-0.0852345	-0.615242	-0.614726	-0.818359	-1.25488	0.0240085	-0.0236472			0.159613		0.386108	-0.256189	-0.654143	-0.0220101	-0.0927949
Corory artery disease22	0.148974	0.355482	-0.731065	-1.09242		0.806865	0.360994	0.315344	0.386851	0.555112	-0.0513871	4.9504	-1.38605	1.6516	-0.0375137	-0.950114	-0.212041	0.185417	-0.325766	1.24625	0.718853	0.144431	-0.0798593	0.262278	-0.571203	0.651967	0.689104	0.331711	0.132382	0.0291926	0.343637	0.653092	0.449385	-0.026217	-0.669275	0.376431	-0.0780437	0.086751	-0.255441	0.0839769	0.513676	0.674115	0.30464	0.541485	0.34354	-0.432422	1.61744	-1.01367
Corory artery disease23	0.774657	0.16547	-0.922242	-1.21763	0.887468	-0.193473	0.650225	0.22347	-0.0213329	1.58625	0.527019	-0.889748		0.343117	-0.109966	0.0214204		-0.297821	0.133206	0.947782	-0.604163	0.484187	0.814867	0.0522834	0.0181754	0.63412	0.521043	0.429332	0.22483	0.172124	-0.197699	0.270227	0.66045	0.383234	0.0541587	-0.443828	-0.220216	-0.331137	-0.278144	0.446736	-0.766964	0.175194	0.526295	0.492445	0.348169	-0.402286	-0.925404	0.105068	-0.062111
Corory artery disease24	1.03778	0.225706	-2.14454	1.23061	0.774891	0	0.547957	0.246523	-0.0893092	0.464387	-0.1917	-1.67796	0.719358	-0.140375	0.0677727	-1.61615	1.30108	-0.870474	-0.878303	-0.251163	1.02128	0.204896	0.13686	0.333038	-0.485133	0.150703	0.849784	-0.116061	-0.207203	0.48085	0.267475	0.117038	0.0243801	-0.0564121	0.0270678	-1.10425	0.157802	-0.497487	-0.754459	0.0798573		-0.0464279	0.239561	-0.614753	0.132416	0.126043	0.652703	1.8849
Corory artery disease25	-0.240534	0.525484	0.240298	-0.183223		-0.604987	0.414006	0.323982	0.0528794	-0.0525686	0.332322	-1.8933	-0.000844574	0.250779	0.221303	-0.328634	-0.667257	0.164882	-0.416886	-0.328519	0.201898	0.287235	-0.0389774	0.307913	-0.01516	0.989729	0.13887	-0.0342458	0.311385	0.316756	0.203985	1.30403	0.10831	0.0556426	0.00992917	1.24977	0.239199	0.419583	-0.408053	0.178438	1.29721	-0.172998	0.129807		0.223343	1.21356	-0.680051	0.856152
Corory artery disease26	-0.300328	-0.764035	-1.0092	-1.13445	0	1.08975	0.785798	0.00172158	-2.20914	0.484448	-1.0766	-1.3433	0.137141	0.598707	-0.281775	-0.628244	0.86129	-0.647419	-0.695245	-0.610055	-0.296612	-0.296602	0.0636559		0.183963	-0.452923	0.322023	-1.01127	-0.538375	0.154536	-0.445224	0.794246	0.428114	-0.0109099	0.245127	0.763455	-0.777419	-1.03275	0.134571	0.0208768		-0.386945	0.158326	0.289648	-0.355553	-1.07522	0.151045	0.784077	-1.29485
Corory artery disease27	0.0872426	0.0342828	0.100676	-0.482793	-0.236174	-0.332532	-0.786735	0.280036	-0.270742	-1.47171	0.500318	-0.128808	0.641446	-0.347983	-0.140482	-0.1384	-0.671649	0.0981764	1.74102	-1.45221	-0.851362	-0.32621	-0.0687747	0.226929	-0.0237492	0.961737	-0.695312	-0.0252622	0.0980442	-1.14053	-0.333515	-0.618842	-0.31691	-0.311961	-0.00925426	-0.759128	0.611022	0.872355	0.426537	0.176534	-0.895243	-0.380953	-0.0247938		-0.323466	0.0918146	0.238171	0.344218	-0.427227
Corory artery disease28	0.00406443	0.184571	0.339103	-0.230122	0.264796	0.315559	-0.394546		0.541101		0.133998	-1.28123			0.00560225	-0.0649825	-0.651484	0.182825	0.316829	-0.00983687	0.0397363	0.590796	-0.0328426	0.273317	-0.160416	0.761079	0.469015	0.149813	0.396594	0.0568143	0.865241	0.350285	-0.25861	-0.505537	0.340757	0.344886	0.064543	0.00221072	0.685539	0.0667185		0.923568	0.227241	0.538875	0.449666	0.962658	-0.158482	0.473631	0.970006
Corory artery disease29	0.311607	-0.130814	0.334429	-0.0198807	0.356297	0.150689	0.585938	-0.579272	-0.125441	0.295345	0.267634	1.32677		-0.164378	0.344381	0.329954	-0.0607029	0.0510828	0.681743	0.898919	0.692087	0.29017	0.0383939	0.674617	-0.140588	0.20733	0.707871	0.220368	0.466512	0.182318	0.217946	-1.42639	-0.20513	-0.392415	-0.406357	0.529128	0.105935	-0.789277	0.322431	0.00694293		-0.429821	0.664313	0.342374	-0.103929	0.583468	0.441974	1.28486
Corory artery disease30	0.776415	0.761186	-0.851169	0.830209		0.630853	-0.868102	0.801776	0.181788		0.233696	4.84612	-0.585289	-0.201997	0.0185949	0.0512919	0.502248	0.950063	0.19582	-0.384696	-0.362124	0.756892	0.549628	-0.0560549	-0.383984	1.03231	0.568591	0.459113	0.148097	-0.0983417	0.125529	-0.95049	0.437543	-0.76271	0.0294832	-0.0433333	0.82288	0.677003	-0.456087	0.689972			-0.0867628	0.737714	0.384752	0.153096	1.21309	0.899178	0.199089
Corory artery disease31	-0.186786	0.0900308	0.163034		0.278537	0.453768	0.964703	0.660987	-0.221542	0.218901	-0.665474	0.000159256	0.0717767	0.790835	0.317575	-0.0213761		-0.461767	-0.844062	0.354714	0.538924	-0.46242	0.693536	0.463154	0.711433	-0.961287	0.579803	0.0337706	-0.242172	-0.0293871	0.00195702	0.103418	0.213156	-0.556731	-0.405227	0.220518	0.232447	-0.323405	-0.0156198	-0.0926598	0.516618	0.499038	0.0101107	-0.417253	-0.208865	-1.01954	-1.25595	-0.026137	-0.386925
Corory artery disease32	0.245076	0.914631	-0.138239	0.491254	-0.219493	0.600007	0.452386	0.390553	0.117012	-0.0896377	0.63841	-0.65534		-0.628881	0.283747	0.699807		0.455047	0.338738	0.174984	0.426255	0.0601184	0.0682477	0.291187	0.0610177	1.09465	0.229826	0.263492	0.660371	0.420902	0.396314	-2.01527	0.326541	-0.431995	-0.245425	0.0970415	-0.0266271	0.204097	0.485864	0.232024		0.559444	0.233661	0	0.461418	1.22834	-0.542657	-0.629547	1.07563
[truncated: 888 more columns]
